# Supplementary material for: Functional hypoxia reduces mitochondrial calcium uptake
Source: Redox Biol. 2024 Jan 17;71:103037. doi: 10.1016/j.redox.2024.103037 (PMC10906399; doi:10.1016/j.redox.2024.103037)
Supplement: Multimedia component 2 [file mmc2.zip]

Archive with 1 entries (1 files):
- redox_103037_Dataset S1_Gene set enrichment analysis in myotubes_mmc2.xlsm
