# Supplementary material for: Functional hypoxia reduces mitochondrial calcium uptake
Source: Redox Biol. 2024 Jan 17;71:103037. doi: 10.1016/j.redox.2024.103037 (PMC10906399; doi:10.1016/j.redox.2024.103037)
Supplement: Multimedia component 2 [file mmc2.zip › redox_103037_Dataset S1_Gene set enrichment analysis in myotubes_mmc2.xlsm]

## Sheet: 1CTRLenrichvs1STIM
NAME	GS<br> follow link to MSigDB	GS DETAILS	SIZE	ES	NES	NOM p-val	FDR q-val	FWER p-val	RANK AT MAX	LEADING EDGE	\
HALLMARK_HYPOXIA	HALLMARK_HYPOXIA	Details ...	178	-0.4117487	-1.4685082	0.106694564	0.26016453	0.506	1439	tags=39%, list=12%, signal=43%	\
HALLMARK_GLYCOLYSIS	HALLMARK_GLYCOLYSIS	Details ...	179	-0.3603436	-1.3688751	0.13238288	0.2928151	0.752	2162	tags=34%, list=17%, signal=40%	\
HALLMARK_IL2_STAT5_SIGNALING	HALLMARK_IL2_STAT5_SIGNALING	Details ...	154	-0.3083268	-1.2771691	0.1002004	0.3006317	0.907	1440	tags=23%, list=12%, signal=25%	\
HALLMARK_TGF_BETA_SIGNALING	HALLMARK_TGF_BETA_SIGNALING	Details ...	52	-0.3838095	-1.5223061	0.017374517	0.3168721	0.344	1023	tags=19%, list=8%, signal=21%	\
HALLMARK_KRAS_SIGNALING_UP	HALLMARK_KRAS_SIGNALING_UP	Details ...	139	-0.34285265	-1.2884102	0.05532787	0.3299715	0.895	619	tags=15%, list=5%, signal=16%	\
HALLMARK_ESTROGEN_RESPONSE_EARLY	HALLMARK_ESTROGEN_RESPONSE_EARLY	Details ...	164	-0.35940662	-1.3864826	0.036885247	0.33971775	0.702	1146	tags=19%, list=9%, signal=21%	\
HALLMARK_NOTCH_SIGNALING	HALLMARK_NOTCH_SIGNALING	Details ...	29	-0.34710136	-1.3034443	0.068686865	0.36149743	0.876	26	tags=10%, list=0%, signal=10%	\
HALLMARK_ESTROGEN_RESPONSE_LATE	HALLMARK_ESTROGEN_RESPONSE_LATE	Details ...	156	-0.31429413	-1.21574	0.109014675	0.36990905	0.965	883	tags=15%, list=7%, signal=16%	\
HALLMARK_MYOGENESIS	HALLMARK_MYOGENESIS	Details ...	192	-0.26479566	-1.1612566	0.22690763	0.42153808	0.983	2394	tags=23%, list=19%, signal=29%	\
HALLMARK_HEDGEHOG_SIGNALING	HALLMARK_HEDGEHOG_SIGNALING	Details ...	29	-0.35789254	-1.0760156	0.34623218	0.5508567	0.987	1756	tags=31%, list=14%, signal=36%	\
HALLMARK_E2F_TARGETS	HALLMARK_E2F_TARGETS	Details ...	199	-0.38174096	-1.0274246	0.45180723	0.60051465	0.993	1821	tags=29%, list=15%, signal=33%	\
HALLMARK_DNA_REPAIR	HALLMARK_DNA_REPAIR	Details ...	146	-0.2257675	-0.9622642	0.5349794	0.627733	0.998	1577	tags=16%, list=13%, signal=18%	\
HALLMARK_COAGULATION	HALLMARK_COAGULATION	Details ...	85	-0.24917495	-0.9824571	0.48755187	0.6407918	0.998	711	tags=7%, list=6%, signal=7%	\
HALLMARK_WNT_BETA_CATENIN_SIGNALING	HALLMARK_WNT_BETA_CATENIN_SIGNALING	Details ...	36	-0.28728268	-0.91364574	0.5995935	0.67442423	0.998	307	tags=14%, list=2%, signal=14%	\
HALLMARK_APICAL_JUNCTION	HALLMARK_APICAL_JUNCTION	Details ...	149	-0.22043088	-0.859961	0.7026477	0.72303843	1.0	2407	tags=24%, list=19%, signal=30%	\
HALLMARK_G2M_CHECKPOINT	HALLMARK_G2M_CHECKPOINT	Details ...	196	-0.21783128	-0.6429252	0.8991935	0.9382336	1.0	2414	tags=26%, list=19%, signal=32%	}

## Sheet: 1CTRLenrichvs5CTRL
NAME	GS<br> follow link to MSigDB	GS DETAILS	SIZE	ES	NES	NOM p-val	FDR q-val	FWER p-val	RANK AT MAX	LEADING EDGE	\
HALLMARK_E2F_TARGETS	HALLMARK_E2F_TARGETS	Details ...	199	0.6556817	1.5897098	0.0	0.063813165	0.171	1527	tags=45%, list=12%, signal=51%	\
HALLMARK_GLYCOLYSIS	HALLMARK_GLYCOLYSIS	Details ...	179	0.4741462	1.6205305	0.0	0.06572297	0.137	2697	tags=38%, list=22%, signal=48%	\
HALLMARK_MTORC1_SIGNALING	HALLMARK_MTORC1_SIGNALING	Details ...	197	0.40575394	1.6412463	0.0	0.079846695	0.113	2063	tags=24%, list=17%, signal=28%	\
HALLMARK_HYPOXIA	HALLMARK_HYPOXIA	Details ...	178	0.53103083	1.7161344	0.0	0.080730826	0.065	1687	tags=38%, list=14%, signal=43%	\
HALLMARK_DNA_REPAIR	HALLMARK_DNA_REPAIR	Details ...	146	0.42308733	1.4800801	0.0	0.115958214	0.374	3030	tags=35%, list=24%, signal=46%	\
HALLMARK_NOTCH_SIGNALING	HALLMARK_NOTCH_SIGNALING	Details ...	29	0.39784583	1.422383	0.0041067763	0.18033122	0.599	874	tags=17%, list=7%, signal=19%	\
HALLMARK_HEDGEHOG_SIGNALING	HALLMARK_HEDGEHOG_SIGNALING	Details ...	29	0.49236217	1.3942517	0.05533597	0.19970585	0.658	1638	tags=38%, list=13%, signal=44%	\
HALLMARK_G2M_CHECKPOINT	HALLMARK_G2M_CHECKPOINT	Details ...	196	0.49557644	1.3764371	0.016064256	0.20644483	0.715	2242	tags=36%, list=18%, signal=44%	\
HALLMARK_MYC_TARGETS_V1	HALLMARK_MYC_TARGETS_V1	Details ...	200	0.27063596	1.237114	0.1609658	0.52004606	0.933	2485	tags=20%, list=20%, signal=25%	\
HALLMARK_PI3K_AKT_MTOR_SIGNALING	HALLMARK_PI3K_AKT_MTOR_SIGNALING	Details ...	94	0.25966775	1.187757	0.16403162	0.615429	0.955	2140	tags=16%, list=17%, signal=19%	\
HALLMARK_PEROXISOME	HALLMARK_PEROXISOME	Details ...	85	0.28207174	1.1550229	0.2615694	0.66031885	0.967	4270	tags=34%, list=34%, signal=52%	\
HALLMARK_APICAL_SURFACE	HALLMARK_APICAL_SURFACE	Details ...	33	0.32576773	1.0231811	0.41351888	0.6850676	0.997	615	tags=15%, list=5%, signal=16%	\
HALLMARK_ESTROGEN_RESPONSE_LATE	HALLMARK_ESTROGEN_RESPONSE_LATE	Details ...	156	0.2379088	1.0353215	0.36132812	0.6965937	0.997	1508	tags=15%, list=12%, signal=17%	\
HALLMARK_HEME_METABOLISM	HALLMARK_HEME_METABOLISM	Details ...	165	0.2157798	1.0393392	0.37804878	0.7296347	0.997	1761	tags=15%, list=14%, signal=17%	\
HALLMARK_APOPTOSIS	HALLMARK_APOPTOSIS	Details ...	141	0.23976612	1.1117299	0.2244898	0.73378766	0.975	2018	tags=21%, list=16%, signal=25%	\
HALLMARK_UV_RESPONSE_UP	HALLMARK_UV_RESPONSE_UP	Details ...	135	0.20937532	0.96402234	0.53360486	0.74344844	0.997	1986	tags=16%, list=16%, signal=18%	\
HALLMARK_ESTROGEN_RESPONSE_EARLY	HALLMARK_ESTROGEN_RESPONSE_EARLY	Details ...	164	0.22813588	1.0467153	0.35654008	0.75989074	0.993	2677	tags=26%, list=22%, signal=33%	\
HALLMARK_MITOTIC_SPINDLE	HALLMARK_MITOTIC_SPINDLE	Details ...	194	0.30029175	0.96710163	0.5618861	0.7758088	0.997	2414	tags=24%, list=19%, signal=30%	\
HALLMARK_ADIPOGENESIS	HALLMARK_ADIPOGENESIS		186	0.16963334	0.9254668	0.5423729	0.78322744	1.0	1364	tags=8%, list=11%, signal=8%	\
HALLMARK_SPERMATOGENESIS	HALLMARK_SPERMATOGENESIS	Details ...	69	0.334808	1.0533324	0.33667335	0.7934744	0.993	1769	tags=23%, list=14%, signal=27%	\
HALLMARK_REACTIVE_OXYGEN_SPECIES_PATHWAY	HALLMARK_REACTIVE_OXYGEN_SPECIES_PATHWAY		46	0.23020615	0.8565882	0.61336035	0.80257255	1.0	3141	tags=28%, list=25%, signal=38%	\
HALLMARK_INTERFERON_GAMMA_RESPONSE	HALLMARK_INTERFERON_GAMMA_RESPONSE		148	0.22291043	0.8151258	0.86427146	0.8039208	1.0	1815	tags=17%, list=15%, signal=20%	\
HALLMARK_PROTEIN_SECRETION	HALLMARK_PROTEIN_SECRETION		93	0.20201929	0.77901524	0.68463075	0.8215414	1.0	1508	tags=9%, list=12%, signal=10%	\
HALLMARK_PANCREAS_BETA_CELLS	HALLMARK_PANCREAS_BETA_CELLS		16	0.32847372	0.8825981	0.64772725	0.82569134	1.0	2544	tags=38%, list=21%, signal=47%	\
HALLMARK_INTERFERON_ALPHA_RESPONSE	HALLMARK_INTERFERON_ALPHA_RESPONSE		76	0.25352633	0.81945723	0.8069106	0.82953995	1.0	2253	tags=21%, list=18%, signal=26%	\
HALLMARK_FATTY_ACID_METABOLISM	HALLMARK_FATTY_ACID_METABOLISM		134	0.17360139	0.8590669	0.68199235	0.8326962	1.0	4303	tags=33%, list=35%, signal=50%	\
HALLMARK_IL2_STAT5_SIGNALING	HALLMARK_IL2_STAT5_SIGNALING	Details ...	154	0.26161274	1.0575296	0.37881875	0.83978003	0.993	878	tags=12%, list=7%, signal=13%	\
HALLMARK_OXIDATIVE_PHOSPHORYLATION	HALLMARK_OXIDATIVE_PHOSPHORYLATION		199	0.20075402	0.7370526	0.6713147	0.84063953	1.0	5728	tags=55%, list=46%, signal=101%	}

## Sheet: 1CTRLenrichvs5STIM
NAME	GS<br> follow link to MSigDB	GS DETAILS	SIZE	ES	NES	NOM p-val	FDR q-val	FWER p-val	RANK AT MAX	LEADING EDGE	\
HALLMARK_DNA_REPAIR	HALLMARK_DNA_REPAIR	Details ...	146	-0.41441318	-1.5300273	0.0	0.04842199	0.267	2567	tags=32%, list=21%, signal=39%	\
HALLMARK_MTORC1_SIGNALING	HALLMARK_MTORC1_SIGNALING	Details ...	197	-0.31925124	-1.4862188	0.0019880715	0.05351978	0.403	942	tags=14%, list=8%, signal=15%	\
HALLMARK_HYPOXIA	HALLMARK_HYPOXIA	Details ...	178	-0.4389668	-1.6870519	0.0	0.054380637	0.081	1533	tags=30%, list=12%, signal=34%	\
HALLMARK_GLYCOLYSIS	HALLMARK_GLYCOLYSIS	Details ...	179	-0.41532275	-1.5334394	0.0	0.06245441	0.263	2451	tags=34%, list=20%, signal=42%	\
HALLMARK_E2F_TARGETS	HALLMARK_E2F_TARGETS	Details ...	199	-0.6026332	-1.4883989	0.009578544	0.062476765	0.394	2070	tags=47%, list=17%, signal=56%	\
HALLMARK_NOTCH_SIGNALING	HALLMARK_NOTCH_SIGNALING	Details ...	29	-0.387184	-1.5509455	0.025540275	0.079199776	0.225	477	tags=17%, list=4%, signal=18%	\
HALLMARK_MYC_TARGETS_V1	HALLMARK_MYC_TARGETS_V1	Details ...	200	-0.310476	-1.3473738	0.091976516	0.17171705	0.77	2641	tags=23%, list=21%, signal=28%	\
HALLMARK_HEDGEHOG_SIGNALING	HALLMARK_HEDGEHOG_SIGNALING	Details ...	29	-0.42996022	-1.3256475	0.034026466	0.17606315	0.801	1111	tags=24%, list=9%, signal=26%	\
HALLMARK_G2M_CHECKPOINT	HALLMARK_G2M_CHECKPOINT	Details ...	196	-0.44320533	-1.2900109	0.113680154	0.19531459	0.839	2012	tags=30%, list=16%, signal=35%	\
HALLMARK_PI3K_AKT_MTOR_SIGNALING	HALLMARK_PI3K_AKT_MTOR_SIGNALING	Details ...	94	-0.2187913	-1.109154	0.22524272	0.44282734	0.983	569	tags=7%, list=5%, signal=8%	\
HALLMARK_MYC_TARGETS_V2	HALLMARK_MYC_TARGETS_V2	Details ...	57	-0.27996242	-1.0762079	0.35578948	0.45537564	0.987	1613	tags=18%, list=13%, signal=20%	\
HALLMARK_PEROXISOME	HALLMARK_PEROXISOME	Details ...	85	-0.23557988	-1.0414094	0.4011628	0.46894366	0.988	4103	tags=35%, list=33%, signal=52%	\
HALLMARK_MITOTIC_SPINDLE	HALLMARK_MITOTIC_SPINDLE	Details ...	194	-0.2714952	-0.8656008	0.72386587	0.6981229	1.0	2644	tags=26%, list=21%, signal=32%	\
HALLMARK_SPERMATOGENESIS	HALLMARK_SPERMATOGENESIS	Details ...	69	-0.24749437	-0.80421185	0.84452975	0.72801256	1.0	1728	tags=19%, list=14%, signal=22%	}

## Sheet: 1STIMenrichvs1CTRL
NAME	GS<br> follow link to MSigDB	GS DETAILS	SIZE	ES	NES	NOM p-val	FDR q-val	FWER p-val	RANK AT MAX	LEADING EDGE	\
HALLMARK_APOPTOSIS	HALLMARK_APOPTOSIS	Details ...	141	0.4478241	1.7620637	0.0	0.017992169	0.028	1254	tags=21%, list=10%, signal=23%	\
HALLMARK_UNFOLDED_PROTEIN_RESPONSE	HALLMARK_UNFOLDED_PROTEIN_RESPONSE	Details ...	110	0.4011863	1.8118732	0.0	0.021404505	0.009	2031	tags=22%, list=16%, signal=26%	\
HALLMARK_UV_RESPONSE_UP	HALLMARK_UV_RESPONSE_UP	Details ...	135	0.41491467	1.7691272	0.0	0.024571583	0.027	1744	tags=21%, list=14%, signal=24%	\
HALLMARK_PI3K_AKT_MTOR_SIGNALING	HALLMARK_PI3K_AKT_MTOR_SIGNALING	Details ...	94	0.37941712	1.653228	0.002074689	0.029333191	0.099	1666	tags=19%, list=13%, signal=22%	\
HALLMARK_INFLAMMATORY_RESPONSE	HALLMARK_INFLAMMATORY_RESPONSE	Details ...	131	0.4967458	1.6866535	0.0	0.030759662	0.069	1069	tags=24%, list=9%, signal=26%	\
HALLMARK_IL6_JAK_STAT3_SIGNALING	HALLMARK_IL6_JAK_STAT3_SIGNALING	Details ...	66	0.49140912	1.6190856	0.0	0.031226242	0.141	2275	tags=35%, list=18%, signal=42%	\
HALLMARK_TNFA_SIGNALING_VIA_NFKB	HALLMARK_TNFA_SIGNALING_VIA_NFKB	Details ...	181	0.47518012	1.6269011	0.0	0.032713413	0.129	990	tags=29%, list=8%, signal=31%	\
HALLMARK_P53_PATHWAY	HALLMARK_P53_PATHWAY	Details ...	185	0.40959463	1.6576929	0.0	0.03325868	0.095	981	tags=18%, list=8%, signal=20%	\
HALLMARK_CHOLESTEROL_HOMEOSTASIS	HALLMARK_CHOLESTEROL_HOMEOSTASIS	Details ...	71	0.49878052	1.5890993	0.012145749	0.037824158	0.193	3181	tags=54%, list=26%, signal=72%	\
HALLMARK_UV_RESPONSE_DN	HALLMARK_UV_RESPONSE_DN	Details ...	137	0.38309196	1.4855709	0.021052632	0.09420524	0.442	1727	tags=25%, list=14%, signal=29%	\
HALLMARK_PANCREAS_BETA_CELLS	HALLMARK_PANCREAS_BETA_CELLS	Details ...	16	0.53859866	1.4716762	0.031847134	0.09641688	0.48	1644	tags=31%, list=13%, signal=36%	\
HALLMARK_ALLOGRAFT_REJECTION	HALLMARK_ALLOGRAFT_REJECTION	Details ...	115	0.38411888	1.4568167	0.001992032	0.10083507	0.513	1064	tags=13%, list=9%, signal=14%	\
HALLMARK_ADIPOGENESIS	HALLMARK_ADIPOGENESIS	Details ...	186	0.30135894	1.434516	0.027027028	0.110814914	0.567	2550	tags=19%, list=21%, signal=23%	\
HALLMARK_INTERFERON_GAMMA_RESPONSE	HALLMARK_INTERFERON_GAMMA_RESPONSE	Details ...	148	0.4311298	1.3927245	0.004192872	0.14601243	0.675	1899	tags=24%, list=15%, signal=28%	\
HALLMARK_ANGIOGENESIS	HALLMARK_ANGIOGENESIS	Details ...	29	0.46336356	1.3694166	0.07933194	0.15958887	0.731	989	tags=14%, list=8%, signal=15%	\
HALLMARK_COMPLEMENT	HALLMARK_COMPLEMENT	Details ...	148	0.34442607	1.3352324	0.037894737	0.18842605	0.801	1177	tags=16%, list=9%, signal=17%	\
HALLMARK_SPERMATOGENESIS	HALLMARK_SPERMATOGENESIS	Details ...	69	0.46915668	1.3213422	0.07933194	0.19318204	0.829	2143	tags=32%, list=17%, signal=38%	\
HALLMARK_EPITHELIAL_MESENCHYMAL_TRANSITION	HALLMARK_EPITHELIAL_MESENCHYMAL_TRANSITION	Details ...	177	0.322824	1.3048314	0.0985325	0.20613372	0.856	2360	tags=24%, list=19%, signal=29%	\
HALLMARK_ANDROGEN_RESPONSE	HALLMARK_ANDROGEN_RESPONSE	Details ...	88	0.34362796	1.2545346	0.19668737	0.2518899	0.924	1636	tags=19%, list=13%, signal=22%	\
HALLMARK_BILE_ACID_METABOLISM	HALLMARK_BILE_ACID_METABOLISM	Details ...	76	0.40908968	1.2555736	0.16237624	0.2634252	0.924	2467	tags=33%, list=20%, signal=41%	\
HALLMARK_FATTY_ACID_METABOLISM	HALLMARK_FATTY_ACID_METABOLISM		134	0.27763107	1.2337823	0.16532259	0.2707455	0.942	3490	tags=32%, list=28%, signal=44%	\
HALLMARK_REACTIVE_OXYGEN_SPECIES_PATHWAY	HALLMARK_REACTIVE_OXYGEN_SPECIES_PATHWAY		46	0.38958666	1.1994069	0.26464647	0.3097163	0.964	2580	tags=28%, list=21%, signal=36%	\
HALLMARK_MTORC1_SIGNALING	HALLMARK_MTORC1_SIGNALING		197	0.26136574	1.1705	0.21104537	0.34092048	0.969	2241	tags=22%, list=18%, signal=26%	\
HALLMARK_PROTEIN_SECRETION	HALLMARK_PROTEIN_SECRETION		93	0.2935185	1.1406593	0.38036808	0.3590226	0.985	4282	tags=41%, list=35%, signal=62%	\
HALLMARK_HEME_METABOLISM	HALLMARK_HEME_METABOLISM		165	0.26424235	1.1469374	0.3031579	0.36338738	0.981	2243	tags=23%, list=18%, signal=28%	\
HALLMARK_KRAS_SIGNALING_DN	HALLMARK_KRAS_SIGNALING_DN		102	0.32926026	1.1133035	0.24893618	0.3876811	0.986	1840	tags=26%, list=15%, signal=31%	\
HALLMARK_APICAL_SURFACE	HALLMARK_APICAL_SURFACE		33	0.354545	1.0429363	0.38276553	0.48854548	0.993	1330	tags=27%, list=11%, signal=30%	\
HALLMARK_XENOBIOTIC_METABOLISM	HALLMARK_XENOBIOTIC_METABOLISM		150	0.2541423	1.0283353	0.39676112	0.49799255	0.993	2853	tags=28%, list=23%, signal=36%	\
HALLMARK_INTERFERON_ALPHA_RESPONSE	HALLMARK_INTERFERON_ALPHA_RESPONSE		76	0.3419725	1.0037961	0.44747898	0.52370936	0.994	563	tags=11%, list=5%, signal=11%	\
HALLMARK_MYC_TARGETS_V2	HALLMARK_MYC_TARGETS_V2		57	0.2621607	0.98469955	0.49044585	0.54139084	0.995	3489	tags=37%, list=28%, signal=51%	\
HALLMARK_PEROXISOME	HALLMARK_PEROXISOME		85	0.21792738	0.8875236	0.6242424	0.69233036	0.999	2197	tags=19%, list=18%, signal=23%	\
HALLMARK_MITOTIC_SPINDLE	HALLMARK_MITOTIC_SPINDLE		194	0.25744945	0.8610565	0.64056224	0.7161771	1.0	3443	tags=33%, list=28%, signal=45%	\
HALLMARK_MYC_TARGETS_V1	HALLMARK_MYC_TARGETS_V1		200	0.09707039	0.4549609	0.9835391	0.9969492	1.0	5660	tags=40%, list=46%, signal=72%	}
HALLMARK_OXIDATIVE_PHOSPHORYLATION	HALLMARK_OXIDATIVE_PHOSPHORYLATION		199	0.16964194	0.56202406	0.8356164	1.0	1.0	35	tags=1%, list=0%, signal=1%	\

## Sheet: 1STIMenrichvs5CTRL
NAME	GS<br> follow link to MSigDB	GS DETAILS	SIZE	ES	NES	NOM p-val	FDR q-val	FWER p-val	RANK AT MAX	LEADING EDGE	\
HALLMARK_HYPOXIA	HALLMARK_HYPOXIA	Details ...	178	0.47571176	1.7124846	0.0	0.07623425	0.057	737	tags=21%, list=6%, signal=22%	\
HALLMARK_PI3K_AKT_MTOR_SIGNALING	HALLMARK_PI3K_AKT_MTOR_SIGNALING	Details ...	94	0.37367788	1.4777344	0.0	0.09743976	0.336	2873	tags=27%, list=23%, signal=34%	\
HALLMARK_MTORC1_SIGNALING	HALLMARK_MTORC1_SIGNALING	Details ...	197	0.4415877	1.5977833	0.0	0.10580624	0.135	3179	tags=36%, list=26%, signal=47%	\
HALLMARK_GLYCOLYSIS	HALLMARK_GLYCOLYSIS	Details ...	179	0.43398	1.4892689	0.013833992	0.10700644	0.31	2967	tags=35%, list=24%, signal=45%	\
HALLMARK_G2M_CHECKPOINT	HALLMARK_G2M_CHECKPOINT	Details ...	196	0.50357825	1.5200628	0.015384615	0.10765975	0.269	2748	tags=40%, list=22%, signal=50%	\
HALLMARK_E2F_TARGETS	HALLMARK_E2F_TARGETS	Details ...	199	0.60777545	1.5342088	0.0	0.13047044	0.245	2095	tags=46%, list=17%, signal=54%	\
HALLMARK_INTERFERON_GAMMA_RESPONSE	HALLMARK_INTERFERON_GAMMA_RESPONSE	Details ...	148	0.37924653	1.4115945	0.025104603	0.14664386	0.485	1912	tags=21%, list=15%, signal=24%	\
HALLMARK_UV_RESPONSE_UP	HALLMARK_UV_RESPONSE_UP	Details ...	135	0.29702243	1.395301	0.031380754	0.15028414	0.56	1353	tags=13%, list=11%, signal=14%	\
HALLMARK_SPERMATOGENESIS	HALLMARK_SPERMATOGENESIS	Details ...	69	0.43035904	1.3700275	0.03807615	0.15750876	0.642	2359	tags=30%, list=19%, signal=37%	\
HALLMARK_APOPTOSIS	HALLMARK_APOPTOSIS	Details ...	141	0.31310067	1.371068	0.014522822	0.17394891	0.637	1401	tags=19%, list=11%, signal=21%	\
HALLMARK_DNA_REPAIR	HALLMARK_DNA_REPAIR	Details ...	146	0.4094865	1.3420084	0.08858268	0.1783498	0.707	3696	tags=40%, list=30%, signal=57%	\
HALLMARK_HEDGEHOG_SIGNALING	HALLMARK_HEDGEHOG_SIGNALING	Details ...	29	0.44422218	1.3208369	0.0797546	0.19642176	0.77	2337	tags=38%, list=19%, signal=47%	\
HALLMARK_PEROXISOME	HALLMARK_PEROXISOME	Details ...	85	0.3489919	1.2759749	0.124756336	0.25670162	0.878	4687	tags=48%, list=38%, signal=77%	\
HALLMARK_PANCREAS_BETA_CELLS	HALLMARK_PANCREAS_BETA_CELLS	Details ...	16	0.4262172	1.258334	0.16179337	0.27165958	0.901	1828	tags=31%, list=15%, signal=37%	\
HALLMARK_MYC_TARGETS_V1	HALLMARK_MYC_TARGETS_V1	Details ...	200	0.28240535	1.2166119	0.24509804	0.30914423	0.942	5235	tags=50%, list=42%, signal=84%	\
HALLMARK_P53_PATHWAY	HALLMARK_P53_PATHWAY	Details ...	185	0.27794594	1.2204212	0.057539683	0.32015982	0.938	2421	tags=25%, list=20%, signal=30%	\
HALLMARK_CHOLESTEROL_HOMEOSTASIS	HALLMARK_CHOLESTEROL_HOMEOSTASIS	Details ...	71	0.31669942	1.1699086	0.1995842	0.3823327	0.97	1319	tags=18%, list=11%, signal=20%	\
HALLMARK_MITOTIC_SPINDLE	HALLMARK_MITOTIC_SPINDLE	Details ...	194	0.3234725	1.1553427	0.2955975	0.393435	0.979	2831	tags=29%, list=23%, signal=37%	\
HALLMARK_INTERFERON_ALPHA_RESPONSE	HALLMARK_INTERFERON_ALPHA_RESPONSE	Details ...	76	0.32916072	1.1222588	0.26766595	0.41715345	0.982	1815	tags=22%, list=15%, signal=26%	\
HALLMARK_PROTEIN_SECRETION	HALLMARK_PROTEIN_SECRETION		93	0.2500678	1.107484	0.36016098	0.42637867	0.985	3556	tags=23%, list=29%, signal=31%	\
HALLMARK_HEME_METABOLISM	HALLMARK_HEME_METABOLISM	Details ...	165	0.25988877	1.1265384	0.29568788	0.4305004	0.981	3198	tags=28%, list=26%, signal=37%	\
HALLMARK_ADIPOGENESIS	HALLMARK_ADIPOGENESIS		186	0.21327117	1.0490444	0.38492063	0.4990267	0.993	4341	tags=29%, list=35%, signal=44%	\
HALLMARK_FATTY_ACID_METABOLISM	HALLMARK_FATTY_ACID_METABOLISM		134	0.23957077	1.0564094	0.36872587	0.5059543	0.993	4120	tags=37%, list=33%, signal=54%	\
HALLMARK_REACTIVE_OXYGEN_SPECIES_PATHWAY	HALLMARK_REACTIVE_OXYGEN_SPECIES_PATHWAY		46	0.31917733	0.99758565	0.45075756	0.5296969	0.998	4567	tags=46%, list=37%, signal=72%	\
HALLMARK_KRAS_SIGNALING_DN	HALLMARK_KRAS_SIGNALING_DN		102	0.28913885	0.9977081	0.46356276	0.5507956	0.998	1102	tags=17%, list=9%, signal=18%	\
HALLMARK_ANDROGEN_RESPONSE	HALLMARK_ANDROGEN_RESPONSE		88	0.22883989	1.0080183	0.47870183	0.5540108	0.997	1902	tags=16%, list=15%, signal=19%	\
HALLMARK_APICAL_SURFACE	HALLMARK_APICAL_SURFACE		33	0.2497184	0.8364601	0.7811861	0.7637847	1.0	2512	tags=24%, list=20%, signal=30%	\
HALLMARK_OXIDATIVE_PHOSPHORYLATION	HALLMARK_OXIDATIVE_PHOSPHORYLATION		199	0.25695783	0.8517761	0.5878906	0.7685481	1.0	6181	tags=58%, list=50%, signal=113%	\
HALLMARK_BILE_ACID_METABOLISM	HALLMARK_BILE_ACID_METABOLISM		76	0.2117821	0.7612677	0.80594057	0.83844453	1.0	3046	tags=25%, list=25%, signal=33%	}

## Sheet: 1STIMenrichvs5STIM
NAME	GS<br> follow link to MSigDB	GS DETAILS	SIZE	ES	NES	NOM p-val	FDR q-val	FWER p-val	RANK AT MAX	LEADING EDGE	\
HALLMARK_HYPOXIA	HALLMARK_HYPOXIA	Details ...	178	-0.43487862	-1.7586826	0.0	0.030075576	0.039	1055	tags=23%, list=9%, signal=25%	\
HALLMARK_E2F_TARGETS	HALLMARK_E2F_TARGETS	Details ...	199	-0.60612726	-1.5375713	0.0	0.102943465	0.191	2214	tags=47%, list=18%, signal=56%	\
HALLMARK_MTORC1_SIGNALING	HALLMARK_MTORC1_SIGNALING	Details ...	197	-0.3140315	-1.4291325	0.022312373	0.14757891	0.46	2200	tags=22%, list=18%, signal=26%	\
HALLMARK_GLYCOLYSIS	HALLMARK_GLYCOLYSIS	Details ...	179	-0.3687003	-1.3695815	0.042462844	0.1855162	0.645	1800	tags=22%, list=15%, signal=26%	\
HALLMARK_G2M_CHECKPOINT	HALLMARK_G2M_CHECKPOINT	Details ...	196	-0.46567208	-1.4370238	0.02771855	0.18606149	0.444	1917	tags=29%, list=15%, signal=34%	\
HALLMARK_DNA_REPAIR	HALLMARK_DNA_REPAIR	Details ...	146	-0.40898398	-1.3896693	0.04338843	0.18910785	0.589	3166	tags=36%, list=26%, signal=48%	\
HALLMARK_HEDGEHOG_SIGNALING	HALLMARK_HEDGEHOG_SIGNALING	Details ...	29	-0.42030185	-1.3036337	0.075	0.23866312	0.79	1626	tags=28%, list=13%, signal=32%	\
HALLMARK_SPERMATOGENESIS	HALLMARK_SPERMATOGENESIS	Details ...	69	-0.40637237	-1.3141524	0.0734127	0.25151268	0.768	1882	tags=26%, list=15%, signal=31%	\
HALLMARK_MYC_TARGETS_V1	HALLMARK_MYC_TARGETS_V1	Details ...	200	-0.3181445	-1.2753114	0.14460285	0.25960565	0.833	4555	tags=43%, list=37%, signal=66%	\
HALLMARK_PEROXISOME	HALLMARK_PEROXISOME	Details ...	85	-0.30772796	-1.2393357	0.20421052	0.2953974	0.872	3860	tags=34%, list=31%, signal=49%	\
HALLMARK_PI3K_AKT_MTOR_SIGNALING	HALLMARK_PI3K_AKT_MTOR_SIGNALING	Details ...	94	-0.26648247	-1.2063339	0.06748466	0.31776902	0.897	4789	tags=44%, list=39%, signal=71%	\
HALLMARK_MITOTIC_SPINDLE	HALLMARK_MITOTIC_SPINDLE	Details ...	194	-0.29952762	-1.0929079	0.40657085	0.50372964	0.977	3297	tags=32%, list=27%, signal=44%	\
HALLMARK_MYC_TARGETS_V2	HALLMARK_MYC_TARGETS_V2	Details ...	57	-0.272131	-1.0146312	0.3963039	0.6157207	0.997	913	tags=11%, list=7%, signal=11%	\
HALLMARK_FATTY_ACID_METABOLISM	HALLMARK_FATTY_ACID_METABOLISM	Details ...	134	-0.14331278	-0.75270563	0.85200846	0.87316227	1.0	2572	tags=13%, list=21%, signal=17%	\
HALLMARK_REACTIVE_OXYGEN_SPECIES_PATHWAY	HALLMARK_REACTIVE_OXYGEN_SPECIES_PATHWAY	Details ...	46	-0.1819868	-0.64599544	0.8678038	0.9220504	1.0	1859	tags=13%, list=15%, signal=15%}
HALLMARK_PROTEIN_SECRETION	HALLMARK_PROTEIN_SECRETION	Details ...	93	-0.15539384	-0.7931409	0.73161036	0.9256824	1.0	4195	tags=27%, list=34%, signal=40%	\
HALLMARK_PANCREAS_BETA_CELLS	HALLMARK_PANCREAS_BETA_CELLS	Details ...	16	-0.2671426	-0.75383776	0.79273504	0.92611307	1.0	2383	tags=31%, list=19%, signal=39%	\
HALLMARK_ADIPOGENESIS	HALLMARK_ADIPOGENESIS	Details ...	186	-0.15509972	-0.8183007	0.7419355	0.9465165	1.0	1326	tags=6%, list=11%, signal=7%	\

## Sheet: 5CTRLenrchvs1CTRL
NAME	GS<br> follow link to MSigDB	GS DETAILS	SIZE	ES	NES	NOM p-val	FDR q-val	FWER p-val	RANK AT MAX	LEADING EDGE	\
HALLMARK_EPITHELIAL_MESENCHYMAL_TRANSITION	HALLMARK_EPITHELIAL_MESENCHYMAL_TRANSITION	Details ...	177	-0.4036402	-1.3322312	0.09631147	0.30870524	0.807	2749	tags=41%, list=22%, signal=52%	\
HALLMARK_COAGULATION	HALLMARK_COAGULATION	Details ...	85	-0.4336632	-1.3774339	0.03529412	0.31623596	0.707	3063	tags=46%, list=25%, signal=61%	\
HALLMARK_UNFOLDED_PROTEIN_RESPONSE	HALLMARK_UNFOLDED_PROTEIN_RESPONSE	Details ...	110	-0.36124304	-1.352137	0.1627451	0.31777772	0.773	2631	tags=37%, list=21%, signal=47%	\
HALLMARK_CHOLESTEROL_HOMEOSTASIS	HALLMARK_CHOLESTEROL_HOMEOSTASIS	Details ...	71	-0.29828596	-1.3041867	0.031434186	0.33220494	0.876	391	tags=11%, list=3%, signal=12%	\
HALLMARK_ALLOGRAFT_REJECTION	HALLMARK_ALLOGRAFT_REJECTION	Details ...	115	-0.34145722	-1.2516794	0.04040404	0.33989665	0.935	2120	tags=33%, list=17%, signal=39%	\
HALLMARK_P53_PATHWAY	HALLMARK_P53_PATHWAY	Details ...	185	-0.26956668	-1.1922375	0.1375969	0.3428619	0.969	1384	tags=23%, list=11%, signal=26%	\
HALLMARK_IL6_JAK_STAT3_SIGNALING	HALLMARK_IL6_JAK_STAT3_SIGNALING	Details ...	66	-0.40759042	-1.2660394	0.08932039	0.34582278	0.93	2442	tags=39%, list=20%, signal=49%	\
HALLMARK_INFLAMMATORY_RESPONSE	HALLMARK_INFLAMMATORY_RESPONSE	Details ...	131	-0.44806236	-1.3985231	0.003937008	0.3491095	0.65	907	tags=27%, list=7%, signal=29%	\
HALLMARK_UV_RESPONSE_DN	HALLMARK_UV_RESPONSE_DN	Details ...	137	-0.3402316	-1.2019517	0.18326694	0.35033175	0.967	1978	tags=34%, list=16%, signal=40%	\
HALLMARK_COMPLEMENT	HALLMARK_COMPLEMENT	Details ...	148	-0.3425154	-1.2810409	0.02734375	0.35143757	0.912	2546	tags=33%, list=21%, signal=41%	\
HALLMARK_ANDROGEN_RESPONSE	HALLMARK_ANDROGEN_RESPONSE	Details ...	88	-0.31581104	-1.1674987	0.2977867	0.36267182	0.979	2520	tags=33%, list=20%, signal=41%	\
HALLMARK_ANGIOGENESIS	HALLMARK_ANGIOGENESIS	Details ...	29	-0.41598275	-1.2047955	0.22007722	0.37207827	0.967	2370	tags=38%, list=19%, signal=47%	\
HALLMARK_KRAS_SIGNALING_UP	HALLMARK_KRAS_SIGNALING_UP	Details ...	139	-0.34223852	-1.2122582	0.12209302	0.38939852	0.962	1675	tags=27%, list=14%, signal=31%	\
HALLMARK_MYOGENESIS	HALLMARK_MYOGENESIS	Details ...	192	-0.25365576	-1.0857675	0.34375	0.4865891	0.987	2977	tags=27%, list=24%, signal=34%	\
HALLMARK_KRAS_SIGNALING_DN	HALLMARK_KRAS_SIGNALING_DN	Details ...	102	-0.30495685	-1.0228459	0.43259558	0.48776573	0.994	1537	tags=26%, list=12%, signal=30%	\
HALLMARK_MYC_TARGETS_V2	HALLMARK_MYC_TARGETS_V2	Details ...	57	-0.3229154	-1.0273076	0.52734375	0.50575453	0.994	2344	tags=47%, list=19%, signal=58%	\
HALLMARK_TNFA_SIGNALING_VIA_NFKB	HALLMARK_TNFA_SIGNALING_VIA_NFKB	Details ...	181	-0.42148554	-1.3985777	0.045714285	0.52366424	0.65	1277	tags=34%, list=10%, signal=38%	\
HALLMARK_XENOBIOTIC_METABOLISM	HALLMARK_XENOBIOTIC_METABOLISM	Details ...	150	-0.23190327	-1.0305336	0.38003838	0.5291195	0.994	2180	tags=23%, list=18%, signal=27%	\
HALLMARK_WNT_BETA_CATENIN_SIGNALING	HALLMARK_WNT_BETA_CATENIN_SIGNALING	Details ...	36	-0.3343678	-1.0459399	0.39520958	0.5293457	0.993	1047	tags=25%, list=8%, signal=27%	\
HALLMARK_TGF_BETA_SIGNALING	HALLMARK_TGF_BETA_SIGNALING	Details ...	52	-0.53452355	-1.4585261	0.0038535646	0.6079481	0.45	1863	tags=42%, list=15%, signal=50%	\
HALLMARK_APICAL_JUNCTION	HALLMARK_APICAL_JUNCTION		149	-0.2148069	-0.92167985	0.5851064	0.62634164	1.0	2702	tags=30%, list=22%, signal=37%	\
HALLMARK_BILE_ACID_METABOLISM	HALLMARK_BILE_ACID_METABOLISM		76	-0.24639697	-0.8661238	0.6808943	0.6756746	1.0	1736	tags=17%, list=14%, signal=20%	}

## Sheet: 5CTRLenrichvs1STIM
NAME	GS<br> follow link to MSigDB	GS DETAILS	SIZE	ES	NES	NOM p-val	FDR q-val	FWER p-val	RANK AT MAX	LEADING EDGE	\
HALLMARK_COAGULATION	HALLMARK_COAGULATION	Details ...	85	-0.4691284	-1.490011	0.0	0.18970458	0.324	2340	tags=35%, list=19%, signal=43%	\
HALLMARK_TGF_BETA_SIGNALING	HALLMARK_TGF_BETA_SIGNALING	Details ...	52	-0.56254274	-1.528305	0.0058479533	0.2802263	0.25	1059	tags=31%, list=9%, signal=34%	\
HALLMARK_ALLOGRAFT_REJECTION	HALLMARK_ALLOGRAFT_REJECTION	Details ...	115	-0.25677842	-0.99697727	0.46966732	0.6265904	1.0	1706	tags=25%, list=14%, signal=29%	\
HALLMARK_ESTROGEN_RESPONSE_LATE	HALLMARK_ESTROGEN_RESPONSE_LATE	Details ...	156	-0.23856908	-0.97668105	0.4903475	0.6312232	1.0	1182	tags=19%, list=10%, signal=20%	\
HALLMARK_MYC_TARGETS_V2	HALLMARK_MYC_TARGETS_V2	Details ...	57	-0.2852486	-0.9431299	0.6129666	0.6316861	1.0	1758	tags=33%, list=14%, signal=39%	\
HALLMARK_APICAL_JUNCTION	HALLMARK_APICAL_JUNCTION		149	-0.22513114	-0.90731376	0.5774379	0.6333968	1.0	1852	tags=21%, list=15%, signal=24%	}
HALLMARK_IL6_JAK_STAT3_SIGNALING	HALLMARK_IL6_JAK_STAT3_SIGNALING	Details ...	66	-0.25363088	-0.91578764	0.70703125	0.64961857	1.0	911	tags=17%, list=7%, signal=18%	\
HALLMARK_MYOGENESIS	HALLMARK_MYOGENESIS	Details ...	192	-0.29900637	-1.2022475	0.24084778	0.6538111	0.944	3103	tags=35%, list=25%, signal=47%	\
HALLMARK_COMPLEMENT	HALLMARK_COMPLEMENT	Details ...	148	-0.24530381	-1.0220901	0.42655936	0.6548916	0.998	2266	tags=24%, list=18%, signal=29%	\
HALLMARK_ANGIOGENESIS	HALLMARK_ANGIOGENESIS	Details ...	29	-0.35717586	-1.0001318	0.48697394	0.6611813	0.998	1430	tags=31%, list=12%, signal=35%	\
HALLMARK_XENOBIOTIC_METABOLISM	HALLMARK_XENOBIOTIC_METABOLISM	Details ...	150	-0.22519277	-0.943208	0.55741125	0.66654867	1.0	2122	tags=24%, list=17%, signal=29%	\
HALLMARK_UNFOLDED_PROTEIN_RESPONSE	HALLMARK_UNFOLDED_PROTEIN_RESPONSE	Details ...	110	-0.20487086	-1.0227447	0.47876447	0.70363224	0.998	1809	tags=21%, list=15%, signal=24%	\
HALLMARK_KRAS_SIGNALING_UP	HALLMARK_KRAS_SIGNALING_UP	Details ...	139	-0.39061543	-1.2927237	0.035785288	0.7045455	0.836	1727	tags=33%, list=14%, signal=38%	\
HALLMARK_IL2_STAT5_SIGNALING	HALLMARK_IL2_STAT5_SIGNALING	Details ...	154	-0.26987594	-1.0392139	0.4329897	0.7183892	0.998	1726	tags=27%, list=14%, signal=31%	\
HALLMARK_TNFA_SIGNALING_VIA_NFKB	HALLMARK_TNFA_SIGNALING_VIA_NFKB	Details ...	181	-0.3525489	-1.2122908	0.24517375	0.7398437	0.932	789	tags=28%, list=6%, signal=29%	\
HALLMARK_INFLAMMATORY_RESPONSE	HALLMARK_INFLAMMATORY_RESPONSE	Details ...	131	-0.32845828	-1.1474038	0.25240847	0.76180637	0.976	816	tags=23%, list=7%, signal=24%	\
HALLMARK_WNT_BETA_CATENIN_SIGNALING	HALLMARK_WNT_BETA_CATENIN_SIGNALING	Details ...	36	-0.31057543	-1.0439774	0.408	0.7671016	0.998	1883	tags=36%, list=15%, signal=42%	\
HALLMARK_EPITHELIAL_MESENCHYMAL_TRANSITION	HALLMARK_EPITHELIAL_MESENCHYMAL_TRANSITION	Details ...	177	-0.34910205	-1.2371827	0.20857699	0.77875876	0.924	2050	tags=30%, list=17%, signal=35%	\
HALLMARK_NOTCH_SIGNALING	HALLMARK_NOTCH_SIGNALING	Details ...	29	-0.28027508	-1.0557125	0.38446215	0.80638933	0.998	885	tags=21%, list=7%, signal=22%	\
HALLMARK_UV_RESPONSE_DN	HALLMARK_UV_RESPONSE_DN	Details ...	137	-0.24710922	-1.1063404	0.27888447	0.8079964	0.985	1860	tags=28%, list=15%, signal=33%	\
HALLMARK_ESTROGEN_RESPONSE_EARLY	HALLMARK_ESTROGEN_RESPONSE_EARLY	Details ...	164	-0.2662933	-1.0782791	0.28244275	0.8084991	0.99	1473	tags=25%, list=12%, signal=28%	\

## Sheet: 5CTRLenrichvs5STIM
NAME	GS<br> follow link to MSigDB	GS DETAILS	SIZE	ES	NES	NOM p-val	FDR q-val	FWER p-val	RANK AT MAX	LEADING EDGE	\
HALLMARK_MYC_TARGETS_V2	HALLMARK_MYC_TARGETS_V2	Details ...	57	-0.40814704	-1.4296685	0.09375	0.16628207	0.506	1795	tags=35%, list=14%, signal=41%	\
HALLMARK_NOTCH_SIGNALING	HALLMARK_NOTCH_SIGNALING	Details ...	29	-0.3612396	-1.2135388	0.14541833	0.3315411	0.819	810	tags=21%, list=7%, signal=22%	\
HALLMARK_MYC_TARGETS_V1	HALLMARK_MYC_TARGETS_V1	Details ...	200	-0.18005429	-1.0035343	0.45148516	0.5220191	0.962	3466	tags=41%, list=28%, signal=55%	\
HALLMARK_APICAL_JUNCTION	HALLMARK_APICAL_JUNCTION	Details ...	149	-0.22421408	-0.8889994	0.6923077	0.5687697	0.992	1397	tags=17%, list=11%, signal=19%}

## Sheet: 5STIMenrichvs1CTRL
NAME	GS<br> follow link to MSigDB	GS DETAILS	SIZE	ES	NES	NOM p-val	FDR q-val	FWER p-val	RANK AT MAX	LEADING EDGE	\
HALLMARK_ALLOGRAFT_REJECTION	HALLMARK_ALLOGRAFT_REJECTION	Details ...	115	0.4795096	1.5339643	0.0	0.0590094	0.246	1870	tags=32%, list=15%, signal=38%	\
HALLMARK_IL6_JAK_STAT3_SIGNALING	HALLMARK_IL6_JAK_STAT3_SIGNALING	Details ...	66	0.6418445	1.5141628	0.0	0.06352978	0.284	1636	tags=42%, list=13%, signal=49%	\
HALLMARK_UV_RESPONSE_UP	HALLMARK_UV_RESPONSE_UP	Details ...	135	0.37525523	1.5406812	0.0	0.064159445	0.235	1851	tags=25%, list=15%, signal=29%	\
HALLMARK_KRAS_SIGNALING_UP	HALLMARK_KRAS_SIGNALING_UP	Details ...	139	0.4414998	1.484803	0.0	0.06812311	0.396	1230	tags=27%, list=10%, signal=30%	\
HALLMARK_APOPTOSIS	HALLMARK_APOPTOSIS	Details ...	141	0.40205616	1.4965161	0.0	0.07087904	0.352	1591	tags=26%, list=13%, signal=30%	\
HALLMARK_COMPLEMENT	HALLMARK_COMPLEMENT	Details ...	148	0.44150814	1.486743	0.0	0.0716738	0.387	2178	tags=30%, list=18%, signal=36%	\
HALLMARK_ANGIOGENESIS	HALLMARK_ANGIOGENESIS	Details ...	29	0.58454007	1.545953	0.0	0.072097145	0.229	1175	tags=31%, list=9%, signal=34%	\
HALLMARK_COAGULATION	HALLMARK_COAGULATION	Details ...	85	0.45639578	1.4620295	0.007797271	0.08194325	0.471	3607	tags=52%, list=29%, signal=73%	\
HALLMARK_EPITHELIAL_MESENCHYMAL_TRANSITION	HALLMARK_EPITHELIAL_MESENCHYMAL_TRANSITION	Details ...	177	0.50623226	1.5467808	0.003921569	0.086516574	0.229	1937	tags=36%, list=16%, signal=42%	\
HALLMARK_CHOLESTEROL_HOMEOSTASIS	HALLMARK_CHOLESTEROL_HOMEOSTASIS	Details ...	71	0.5010277	1.5669178	0.0	0.08665513	0.187	3024	tags=48%, list=24%, signal=63%	\
HALLMARK_TGF_BETA_SIGNALING	HALLMARK_TGF_BETA_SIGNALING	Details ...	52	0.52729243	1.4346312	0.04892368	0.09740937	0.534	2569	tags=46%, list=21%, signal=58%	\
HALLMARK_P53_PATHWAY	HALLMARK_P53_PATHWAY	Details ...	185	0.3562723	1.4169772	0.037254903	0.10675284	0.585	1248	tags=23%, list=10%, signal=25%	\
HALLMARK_TNFA_SIGNALING_VIA_NFKB	HALLMARK_TNFA_SIGNALING_VIA_NFKB	Details ...	181	0.6193355	1.5752696	0.0	0.10858065	0.176	1570	tags=52%, list=13%, signal=59%	\
HALLMARK_UNFOLDED_PROTEIN_RESPONSE	HALLMARK_UNFOLDED_PROTEIN_RESPONSE	Details ...	110	0.45615277	1.610851	0.0	0.1257734	0.136	1450	tags=23%, list=12%, signal=26%	\
HALLMARK_INTERFERON_GAMMA_RESPONSE	HALLMARK_INTERFERON_GAMMA_RESPONSE	Details ...	148	0.43550178	1.3897511	0.08317215	0.12866908	0.678	1945	tags=27%, list=16%, signal=32%	\
HALLMARK_IL2_STAT5_SIGNALING	HALLMARK_IL2_STAT5_SIGNALING	Details ...	154	0.36135402	1.377324	0.04942966	0.13956314	0.708	2137	tags=35%, list=17%, signal=42%	\
HALLMARK_UV_RESPONSE_DN	HALLMARK_UV_RESPONSE_DN	Details ...	137	0.40930173	1.3378187	0.13243762	0.17986593	0.784	2293	tags=36%, list=18%, signal=44%	\
HALLMARK_ANDROGEN_RESPONSE	HALLMARK_ANDROGEN_RESPONSE	Details ...	88	0.38024586	1.3095009	0.11332008	0.2072336	0.824	1755	tags=27%, list=14%, signal=32%	\
HALLMARK_WNT_BETA_CATENIN_SIGNALING	HALLMARK_WNT_BETA_CATENIN_SIGNALING	Details ...	36	0.4325379	1.2992214	0.14962122	0.20980169	0.84	876	tags=25%, list=7%, signal=27%	\
HALLMARK_XENOBIOTIC_METABOLISM	HALLMARK_XENOBIOTIC_METABOLISM		150	0.32265413	1.2655607	0.016096579	0.25003907	0.889	2476	tags=30%, list=20%, signal=37%	\
HALLMARK_INFLAMMATORY_RESPONSE	HALLMARK_INFLAMMATORY_RESPONSE	Details ...	131	0.605174	1.6115637	0.0	0.2515468	0.136	1275	tags=42%, list=10%, signal=46%	\
HALLMARK_KRAS_SIGNALING_DN	HALLMARK_KRAS_SIGNALING_DN		102	0.365221	1.2308637	0.07283465	0.28938282	0.916	1755	tags=29%, list=14%, signal=34%	\
HALLMARK_HEME_METABOLISM	HALLMARK_HEME_METABOLISM		165	0.2497224	1.1884272	0.20114942	0.3456544	0.94	2271	tags=24%, list=18%, signal=29%	\
HALLMARK_ADIPOGENESIS	HALLMARK_ADIPOGENESIS		186	0.21929747	1.1453267	0.23577236	0.4058735	0.965	1528	tags=12%, list=12%, signal=14%	\
HALLMARK_MYOGENESIS	HALLMARK_MYOGENESIS		192	0.24568063	1.0893197	0.36770427	0.47235605	0.983	3365	tags=28%, list=27%, signal=38%	\
HALLMARK_BILE_ACID_METABOLISM	HALLMARK_BILE_ACID_METABOLISM		76	0.30900228	1.0976453	0.334004	0.47521436	0.983	2151	tags=18%, list=17%, signal=22%	\
HALLMARK_APICAL_JUNCTION	HALLMARK_APICAL_JUNCTION		149	0.22836593	1.0350549	0.3849287	0.5320886	0.993	2177	tags=23%, list=18%, signal=27%	\
HALLMARK_APICAL_SURFACE	HALLMARK_APICAL_SURFACE		33	0.34190267	1.0383066	0.4319066	0.5466824	0.993	1655	tags=30%, list=13%, signal=35%	\
HALLMARK_REACTIVE_OXYGEN_SPECIES_PATHWAY	HALLMARK_REACTIVE_OXYGEN_SPECIES_PATHWAY		46	0.26585144	1.0117706	0.4279919	0.5550526	0.998	1312	tags=15%, list=11%, signal=17%	\
HALLMARK_INTERFERON_ALPHA_RESPONSE	HALLMARK_INTERFERON_ALPHA_RESPONSE		76	0.33501798	0.98434216	0.45383105	0.58569306	0.999	2628	tags=34%, list=21%, signal=43%	\
HALLMARK_ESTROGEN_RESPONSE_LATE	HALLMARK_ESTROGEN_RESPONSE_LATE		156	0.2457219	0.9675351	0.4897541	0.5926819	0.999	2172	tags=24%, list=18%, signal=29%	\
HALLMARK_ESTROGEN_RESPONSE_EARLY	HALLMARK_ESTROGEN_RESPONSE_EARLY		164	0.22162703	0.9279471	0.63786006	0.6180246	1.0	2156	tags=26%, list=17%, signal=31%	\
HALLMARK_FATTY_ACID_METABOLISM	HALLMARK_FATTY_ACID_METABOLISM		134	0.1816582	0.934715	0.5412475	0.6262484	0.999	2727	tags=21%, list=22%, signal=26%	\
HALLMARK_PANCREAS_BETA_CELLS	HALLMARK_PANCREAS_BETA_CELLS		16	0.33254278	0.872326	0.56557375	0.67612886	1.0	432	tags=13%, list=3%, signal=13%	\
HALLMARK_PROTEIN_SECRETION	HALLMARK_PROTEIN_SECRETION		93	0.16381562	0.6455874	0.8340081	0.92620933	1.0	433	tags=4%, list=3%, signal=4%	\
HALLMARK_OXIDATIVE_PHOSPHORYLATION	HALLMARK_OXIDATIVE_PHOSPHORYLATION		199	0.13221887	0.52563936	0.85943776	0.9697779	1.0	4633	tags=31%, list=37%, signal=49%	}

[truncated: 2 more sheets: 5STIMenrichvs1STIM, 5STIMenrichvs5CTRL]
