# Supplementary material for: Functional hypoxia reduces mitochondrial calcium uptake
Source: Redox Biol. 2024 Jan 17;71:103037. doi: 10.1016/j.redox.2024.103037 (PMC10906399; doi:10.1016/j.redox.2024.103037)
Supplement: Multimedia component 3 [file mmc3.xlsx]

## Sheet: service_328_TARLIP_329_final_da
							Class1	0.01	0.05	0.05	0.01	0.05	0.05	0.01	0.05	0.01	0.01	0.05	0.01	0.01	0.01	0.05	0.05	0.01	0.01	0.05	0.05
							Class2	STIM	CTRL	CTRL	CTRL	STIM	STIM	CTRL	STIM	STIM	CTRL	STIM	CTRL	STIM	STIM	CTRL	CTRL	STIM	CTRL	STIM	CTRL
Lipid ID	mode	anova.Class2.pValue	anova.Class2.pValueAdj	anova.Class1.pValue	anova.Class1.pValueAdj	anova.interaction.pValue	anova.interaction.pValueAdj	NP_TARGLIP_112020_N3 1% STIM LIPID_18	NP_TARGLIP_112020_N3 5% CTRL LIPID_3	NP_TARGLIP_112020_N1 5% CTRL LIPID_1	NP_TARGLIP_112020_N1 1% CTRL LIPID_11	NP_TARGLIP_112020_N2 5% STIM LIPID_7	NP_TARGLIP_112020_N4 5% STIM LIPID_9	NP_TARGLIP_112020_N2 1% CTRL LIPID_12	NP_TARGLIP_112020_N1 5% STIM LIPID_6	NP_TARGLIP_112020_N2 1% STIM LIPID_17	NP_TARGLIP_112020_N4 1% CTRL LIPID_14	NP_TARGLIP_112020_N3 5% STIM LIPID_8	NP_TARGLIP_112020_N5 1% CTRL LIPID_15	NP_TARGLIP_112020_N4 1% STIM LIPID_19	NP_TARGLIP_112020_N5 1% STIM LIPID_20	NP_TARGLIP_112020_N4 5% CTRL LIPID_4	NP_TARGLIP_112020_N2 5% CTRL LIPID_2	NP_TARGLIP_112020_N1 1% STIM LIPID_16	NP_TARGLIP_112020_N3 1% CTRL LIPID_13	NP_TARGLIP_112020_N5 5% STIM LIPID_10	NP_TARGLIP_112020_N5 5% CTRL LIPID_5
DCER(14:0)+H	positive	2.74391e-11	1.27788e-09	1.9142e-10	6.2403e-08	0.361743	0.940032	833931	782975	891720	2.94457e+06	238514	141116	3.20926e+06	142567	736365	2.58082e+06	156792	1.91577e+06	557552	681003	539760	928667	534978	2.85855e+06	160098	876615
DCER(24:1)+H	positive	7.83403e-06	0.000116086	1.53156e-08	1.42543e-06	0.0670795	0.710508	1.89085e+06	1.76513e+06	1.7681e+06	3.79761e+06	489216	487091	4.54331e+06	428704	3.27686e+06	2.17013e+06	577426	3.90266e+06	2.5237e+06	1.44072e+06	898021	1.31359e+06	2.03438e+06	4.67956e+06	454199	1.15069e+06
DCER(16:0)+H	positive	1.18093e-11	7.69965e-10	1.50055e-08	1.42543e-06	0.049722	0.710508	1.04861e+07	1.59704e+07	2.13208e+07	3.61788e+07	4.40585e+06	4.30438e+06	3.78584e+07	2.6614e+06	1.06126e+07	3.06829e+07	3.48726e+06	3.16674e+07	1.18667e+07	7.35183e+06	1.25436e+07	1.58038e+07	9.63241e+06	3.13392e+07	3.04749e+06	2.02714e+07
DCER(18:0)+H	positive	4.30913e-09	1.40478e-07	1.749e-08	1.42543e-06	0.924662	0.990382	603205	895981	909301	2.34843e+06	344011	221262	2.38724e+06	173737	710126	1.58021e+06	151380	2.09825e+06	785715	506786	491228	612098	585869	2.45396e+06	176107	728999
DCER(22:0)+H	positive	0.0045959	0.0258321	4.04128e-06	0.000263491	0.480202	0.966332	604505	332156	430389	748181	228686	96664.5	727388	165180	578141	505231	149410	689039	753344	263368	227310	163631	393514	1.05314e+06	144161	331328
PE(18:1_18:3)-H	negative	0.00224085	0.0146104	0.000228594	0.0124203	0.158353	0.81907	4.5174e+06	3.52448e+06	2.99503e+06	3.725e+06	3.53137e+06	3.3929e+06	3.64161e+06	3.83272e+06	4.17048e+06	3.56686e+06	3.24122e+06	3.54957e+06	4.34279e+06	5.15448e+06	3.0925e+06	3.79952e+06	4.46528e+06	4.21005e+06	3.95862e+06	3.17467e+06
DCER(18:1)+H	positive	4.82468e-07	7.86423e-06	0.000940244	0.0437885	0.442001	0.964976	170688	471226	567027	641236	84392.2	117144	554402	125512	258202	473098	92720.5	549615	220699	157914	143472	315688	174433	441489	83496.6	358146
PE(O-16:0_22:6)-H	negative	0.354896	0.572139	0.00338121	0.137784	0.892382	0.990382	120917	101536	106758	122469	91007	89396.3	116123	97943.5	105716	97371	69517.6	114692	100973	86901.1	75427	85243.1	113368	108036	92678.2	92161.4
TAG(53:4_FA17:0)+NH4	positive	0.00166854	0.0118248	0.00442119	0.160145	0.213337	0.84501	65431.8	7006.85	9624.25	95824.3	84067.2	48791.6	13894.3	34379.8	29532.1	40279.4	25878.1	33780.3	119568	134476	19590	1894.62	127508	42587.5	44056.9	20248.9
CL (72:3_283.2)-2H	negative	0.00942285	0.0458485	0.00707463	0.230633	0.942161	0.990729	1.98562e+06	1.5656e+06	1.62507e+06	1.81765e+06	1.89039e+06	1.76832e+06	1.87317e+06	1.88891e+06	2.11755e+06	1.74321e+06	1.72916e+06	1.92049e+06	1.89424e+06	1.89572e+06	1.87645e+06	1.71122e+06	1.97867e+06	1.84323e+06	1.89376e+06	1.81076e+06
PC(14:0_18:2)+AcO	negative	0.150809	0.32702	0.00870362	0.257944	0.390422	0.964121	802925	504246	647372	843817	377762	545343	737642	795063	535690	714409	476339	811277	712380	656553	581729	568681	704049	1.14647e+06	706994	676202
LPC(P-16:0)	positive	0.0476322	0.152236	0.0118475	0.321858	0.331032	0.940032	4450.1	4837.4	5164.32	10671.3	4852.07	4541.95	6689.6	3535.19	5809.24	6324.31	4563.5	6409.29	4773.42	8267.26	5632.1	4237.41	3886.6	5862.87	4775.67	4827.25
TAG(58:2_FA18:1)+NH4	positive	0.60484	0.773247	0.0199133	0.356393	0.776899	0.990382	107884	200695	149128	14761.6	167648	198113	70041.3	257057	106178	17089.6	97200.8	375981	41089.5	64682.9	152173	318123	206623	193315	664256	238595
TAG(48:3_FA16:0)+NH4	positive	0.377453	0.597441	0.0190353	0.356393	0.46956	0.964976	137877	198434	240500	223501	170590	235801	171504	263724	226600	369534	101471	191402	429849	331871	150232	71260.7	342338	442852	97286.2	19248
MAG (22:5)+NH4	positive	0.101723	0.246062	0.0216457	0.356393	0.45253	0.964976	33117.3	54302.3	48236.3	42979	29340.8	55406.4	16377.4	18288	22868.4	21648.5	24978.3	31024.1	31525.2	10948.1	40834.4	41747.5	17128.2	21077.3	26196.8	34698.2
HCER(d18:0_18:0)+H	positive	0.495923	0.684179	0.0149572	0.356393	0.101844	0.796396	34810.2	45198.9	27044	44307.5	30126.3	22219.5	55763.3	39463.1	51357.5	55393.2	59854.4	73606.8	45050.8	42295.7	22091.4	42816.1	35234.5	51817.2	41727	30458.9
PE(20:0_22:5)-H	negative	0.972579	0.987728	0.019292	0.356393	0.79798	0.990382	230539	251148	307113	289932	127863	153786	372520	426791	575936	315265	389284	536928	334386	279581	245438	134264	518872	456182	253886	267894
PE(15:0_16:0)-H	negative	0.318554	0.538075	0.0168329	0.356393	0.480189	0.966332	91503.2	97610.1	117051	95865	135793	160794	98309.2	123222	136291	103486	204974	120605	140101	132739	176284	182840	141401	122077	148731	192762
PE(O-16:0_20:2)-H	negative	1.45893e-07	2.79772e-06	0.0199702	0.356393	0.754413	0.990382	206946	252642	278460	305651	172651	196432	249093	183113	204121	310806	188344	275595	222751	225327	291513	238611	185567	274623	200878	244722
PE(18:1_22:5)-H	negative	0.037553	0.127524	0.0218646	0.356393	0.176759	0.81907	2.16892e+06	2.27924e+06	1.89723e+06	2.31078e+06	1.91153e+06	1.92058e+06	2.24484e+06	1.64406e+06	1.87614e+06	1.86925e+06	1.62435e+06	2.58423e+06	2.232e+06	2.37364e+06	1.99843e+06	2.53614e+06	2.43611e+06	2.59803e+06	1.9836e+06	2.23809e+06
SM(d18:0/14:0)	positive	3.51568e-05	0.000477546	0.029026	0.369021	0.355245	0.940032	5.98707e+06	7.47871e+06	6.8315e+06	7.43024e+06	4.46548e+06	5.17516e+06	7.00972e+06	4.26276e+06	5.21121e+06	6.68874e+06	4.85219e+06	6.28496e+06	5.59216e+06	6.41094e+06	6.29723e+06	5.30626e+06	5.01532e+06	7.70252e+06	5.3669e+06	7.04727e+06
SM(d18:0/16:0)	positive	6.21954e-06	9.65509e-05	0.0254982	0.369021	0.845807	0.990382	7.10447e+07	8.58657e+07	7.69977e+07	8.96606e+07	6.67098e+07	5.9928e+07	8.16119e+07	6.70061e+07	7.11137e+07	8.72201e+07	6.45158e+07	8.08593e+07	7.21493e+07	7.96344e+07	8.17057e+07	7.86219e+07	5.77365e+07	9.6561e+07	6.16158e+07	7.97441e+07
SM(d19:1/24:1)	positive	0.196633	0.386158	0.0303355	0.369021	0.871283	0.990382	1.4969e+06	1.2914e+06	1.09235e+06	1.55513e+06	1.55336e+06	1.07563e+06	1.32131e+06	1.42151e+06	1.47503e+06	1.23121e+06	1.18455e+06	1.43458e+06	1.54569e+06	1.58309e+06	1.45333e+06	1.36182e+06	1.43743e+06	1.53669e+06	1.48638e+06	980924
PE(O-16:0_18:3)-H	negative	0.000530275	0.00451472	0.031695	0.369021	0.321464	0.93017	119632	149511	137828	186449	120772	107535	212347	146382	145778	205832	108288	183597	153104	149235	189857	195774	147101	257214	178162	152889
LPC(20:0)+AcO	negative	0.0738539	0.204037	0.0315814	0.369021	0.0237075	0.710508	203031	204469	142011	187363	164301	191347	140144	131602	192947	158460	176761	192202	242211	228276	189142	157335	218263	149775	142695	144953
CL (72:6_303.3)-2H	negative	0.0719144	0.202104	0.0279154	0.369021	0.175559	0.81907	84135.3	86187.6	89359.7	91636.8	75460.5	88310.1	88947.1	94792.5	82979.2	133674	89673.3	112087	104006	87966.5	84860.1	83986.3	93159.4	109264	82504.2	96294.6
PE(O-16:0_22:5)-H	negative	0.00012942	0.00140636	0.0283788	0.369021	0.222749	0.852179	655961	691075	649542	819954	495529	585708	758938	581929	637003	659059	541801	680213	566430	522057	606494	640371	497472	760009	536298	588519
CL (72:2_281.2)-2H	negative	0.857835	0.921278	0.0257582	0.369021	0.689207	0.990382	4.03797e+06	3.43916e+06	3.56561e+06	3.84147e+06	3.38296e+06	4.12269e+06	4.87023e+06	4.25759e+06	4.12317e+06	4.97074e+06	3.38842e+06	4.22777e+06	3.96161e+06	4.7413e+06	4.11563e+06	3.87538e+06	4.68423e+06	4.2883e+06	4.46345e+06	4.35147e+06
PG(16:0_18:1)-H	negative	0.000595479	0.00473479	0.0361966	0.4069	0.0794512	0.719475	3.8378e+07	3.96273e+07	3.54439e+07	3.25349e+07	4.15072e+07	4.00346e+07	3.22147e+07	3.48248e+07	4.00352e+07	3.34235e+07	3.7246e+07	3.17563e+07	3.9064e+07	3.98954e+07	3.75448e+07	3.53028e+07	3.4264e+07	3.36387e+07	4.01335e+07	3.42266e+07
MAG (19:0)+NH4	positive	0.000171441	0.00169363	0.0426583	0.463554	0.971754	0.995008	482651	773126	794707	689815	442013	580191	516250	570891	470357	605581	560642	746453	533545	409009	794935	609485	557625	759437	655754	818098
PG(16:0_20:3)-H	negative	2.16275e-07	3.91698e-06	0.0441861	0.464667	0.179705	0.81907	500954	438422	397643	418265	503206	524667	428306	521050	548766	438147	481372	438553	508888	573990	377241	380695	463258	423613	507425	365048
DHA(22:6)-H	negative	0.0957429	0.238261	0.0506748	0.516249	0.0713367	0.710508	11072.8	10945.4	26277.3	21561.8	39470.4	18357.8	16901.5	26522	14054.7	11429	21524.8	13225.4	13815.9	17383	14868.1	16300.2	13941.1	10549.7	19439.1	9425.89
TAG(54:7_FA22:6)+NH4	positive	0.635661	0.78559	0.0537716	0.521254	0.973643	0.995008	238812	55829.7	312398	208845	336756	96060.3	152259	77312.2	176580	260812	118597	709231	350677	534661	89864.2	54636.7	765748	405038	447758	688911
TAG(52:7_FA20:5)+NH4	positive	0.832752	0.904932	0.0554593	0.521254	0.023073	0.710508	130954	140376	253872	107064	515101	562812	358365	724319	64940.6	526534	180618	135731	63920.1	179915	331065	179128	216486	154667	218820	111992
LPE(16:1)-H	negative	0.0147463	0.0624323	0.0559628	0.521254	0.304309	0.93017	122231	151439	160969	156457	126166	127101	137191	133015	119638	138711	149845	111328	115299	150142	147690	163916	123509	134023	120686	145071
TAG(52:2_FA18:1)+NH4	positive	0.55217	0.734724	0.0627327	0.56808	0.391045	0.964121	1.49573e+07	2.6442e+06	5.42901e+06	6.62123e+06	1.66149e+07	4.93988e+06	1.19019e+07	1.77223e+07	7.02478e+06	3.1724e+07	7.03675e+06	1.91245e+07	3.47893e+07	4.03337e+07	6.44613e+06	1.22176e+07	5.40715e+06	2.55741e+07	1.36081e+07	1.20848e+07
TAG(60:10_FA22:5)+NH4	positive	0.944411	0.974298	0.0786946	0.600767	0.505738	0.970059	232611	4452.16	4044.27	48101.5	15.4609	28284.6	69938.7	18954.8	15137.4	23561.7	18538.8	13570.2	16315.8	64831	38590.5	15184.6	28749.2	8179.99	19495.8	6173.74
TAG(51:4_FA18:2)+NH4	positive	0.00617718	0.031465	0.0792012	0.600767	0.0354915	0.710508	35632.4	6118.1	10660.8	85769.2	51366.6	31561.1	91249.7	112223	53901.4	29993	112940	65043	90904.3	165922	30901.1	17211.2	106407	54646.9	285823	40929.9
DAG(16:0_20:4)+NH4	positive	0.094667	0.238261	0.0821171	0.600767	0.249046	0.862061	6884.92	32267.5	30077	30151.2	37138.6	48779.7	16358.5	9162.78	10.3164	17917.7	6461.4	27320.6	4087.88	30697.5	34621	82709.5	7203.35	16889.6	50916.3	17019.5
SM(24:0)+H	positive	0.865458	0.922024	0.0705288	0.600767	0.47926	0.966332	5.44727e+07	5.21882e+07	5.33244e+07	6.3171e+07	5.94429e+07	5.00341e+07	5.03873e+07	5.19604e+07	5.49655e+07	4.88088e+07	5.05833e+07	5.17293e+07	5.85978e+07	5.99308e+07	5.23659e+07	5.30568e+07	5.45358e+07	6.0912e+07	4.58613e+07	5.11122e+07
PE(20:0_22:4)-H	negative	0.807539	0.887713	0.084916	0.600767	0.758637	0.990382	192281	272663	104574	222635	143915	140562	145485	411349	351244	228873	232617	444738	233673	280912	133262	222274	261667	372499	157111	220114
PE(20:0_20:3)-H	negative	0.151472	0.32702	0.0899475	0.600767	0.546737	0.989479	2.33007e+06	2.06569e+06	2.98325e+06	4.78544e+06	2.59466e+06	3.80896e+06	3.02628e+06	2.87601e+06	4.73396e+06	4.62937e+06	3.15681e+06	4.56204e+06	2.55299e+06	4.01915e+06	3.95519e+06	3.70815e+06	4.06152e+06	4.92788e+06	2.63359e+06	4.30359e+06
PE(20:3_20:4)-H	negative	0.268044	0.477499	0.0796472	0.600767	0.852415	0.990382	393800	418551	306693	399704	339165	350782	410409	288089	281985	323103	304210	465795	392039	401156	314612	382780	361548	377685	370693	330671
CL (72:6_281.2)-2H	negative	0.175875	0.367533	0.0726659	0.600767	0.812481	0.990382	634321	564483	567616	738756	698425	666695	582336	813203	782236	727512	579997	586434	772413	857441	574661	594344	583963	734628	527500	643477
PC(18:2_18:3)+AcO	negative	0.764636	0.871578	0.0856208	0.600767	0.580787	0.990382	97330.8	62465.8	87134.2	96482.6	89727.9	67762	60131.8	53480.3	75843.6	81258.9	82484.8	100383	65242.2	143852	72123.7	53035.3	103227	93221.4	70306.7	104622
CL (72:0_283.2)-2H	negative	0.931774	0.968817	0.0829475	0.600767	0.0502038	0.710508	126432	125002	143309	169631	141113	148799	159954	163770	130190	197171	161926	196458	173241	199146	118587	139730	160206	172092	177637	176945
CL (72:3_279.2)-2H	negative	0.887423	0.938353	0.069398	0.600767	0.086362	0.738228	1.15267e+06	1.0412e+06	965396	1.08618e+06	967608	932320	1.06651e+06	1.10398e+06	1.06474e+06	991484	974999	1.11546e+06	1.147e+06	1.18934e+06	1.06321e+06	1.1551e+06	1.00887e+06	1.04661e+06	1.03678e+06	1.06864e+06
PS(16:0_18:3)-H	negative	0.494822	0.684179	0.0889219	0.600767	0.960517	0.990729	970148	929928	813926	967177	924418	992264	982275	850254	950464	996676	956054	1.14641e+06	1.17532e+06	1.04267e+06	944531	1.13107e+06	1.13231e+06	999294	1.1383e+06	909824
Docosanoic(22:0)-H	negative	0.0278486	0.100874	0.0902994	0.600767	0.0905801	0.738228	241512	187561	557212	376455	847767	376105	266053	519688	264979	192910	409347	219818	269858	339066	217849	282768	248357	211332	357649	139605
PC(P-18:0_20:4)	negative	0.0812446	0.218891	0.0978963	0.638284	0.901395	0.990382	577416	586703	433137	416241	566778	492250	422992	518355	521334	659554	345571	500284	662492	553169	398638	223269	587629	458069	561410	447520
TAG(54:4_FA18:1)+NH4	positive	0.797675	0.885126	0.106399	0.642381	0.0581622	0.710508	1.98337e+07	4.86738e+06	2.03053e+07	6.15155e+06	3.26209e+06	9.47422e+06	6.24695e+06	2.40177e+07	9.03397e+06	3.47969e+06	1.54849e+07	6.07227e+06	1.59328e+07	1.2866e+07	2.34226e+07	2.81899e+07	5.34875e+06	1.0612e+07	1.09233e+07	2.16016e+07
HexCer(d16:1_18:0)	positive	0.618647	0.780507	0.108377	0.642381	0.509414	0.970059	9456.33	24716.1	8228.61	15456.6	16198.7	8580.95	7244.89	13621.9	17498.5	6763.44	10381.8	10584.2	7860.51	11301.3	19049.4	15863.1	7227.32	11601.1	12228.4	10025.9
PC(14:0_18:1)+AcO	negative	0.167909	0.35315	0.106799	0.642381	0.946564	0.990729	4.80567e+06	4.29049e+06	4.24849e+06	4.8154e+06	4.45137e+06	4.40648e+06	5.61031e+06	4.76653e+06	4.8185e+06	3.8747e+06	4.20894e+06	5.45592e+06	5.0807e+06	4.60803e+06	4.70437e+06	5.24045e+06	4.70725e+06	6.29505e+06	4.16615e+06	5.31697e+06
PE(16:0_22:4)-H	negative	0.127572	0.292877	0.103556	0.642381	0.130238	0.81907	594293	645595	635694	671369	434997	575555	756955	653234	704725	609564	494557	818952	681863	745888	723441	648655	631754	532305	627773	674741
PE(16:0_20:2)-H	negative	0.000140402	0.00143035	0.102258	0.642381	0.137183	0.81907	611856	689858	679388	650807	556431	661242	646373	592894	545171	702910	590266	719354	557301	584203	828191	823485	698523	652109	607028	779189
TAG(52:5_FA18:2)+NH4	positive	0.0203326	0.0798605	0.113056	0.658149	0.889616	0.990382	415251	169539	962417	168382	1.28397e+06	2.65471e+06	1.03009e+06	2.59005e+06	2.42437e+06	622194	3.84411e+06	886596	574872	3.74587e+06	2.01802e+06	2.02148e+06	2.20731e+06	336229	2.38383e+06	1.37356e+06
PS(18:0_18:1)-H	negative	0.0952125	0.238261	0.1169	0.668585	0.693279	0.990382	1.32357e+06	1.02116e+06	1.19023e+06	1.40333e+06	947035	918015	1.45836e+06	1.06357e+06	1.11734e+06	1.13372e+06	1.16601e+06	1.34783e+06	866685	1.23389e+06	1.0279e+06	1.38707e+06	1.39204e+06	1.08993e+06	1.05939e+06	1.31819e+06
PE(18:1_20:0)-H	negative	0.0846603	0.220794	0.121883	0.685067	0.802133	0.990382	156720	163589	183463	158781	135554	95095.4	212755	131088	116077	142368	156020	141962	131428	181962	103924	153552	138725	174458	101762	137594
PE(18:1_18:1)-H	negative	0.757026	0.870251	0.126016	0.687561	0.470648	0.964976	9.52776e+07	1.05184e+08	9.72479e+07	1.12079e+08	8.0826e+07	1.00229e+08	1.13098e+08	1.00154e+08	1.07822e+08	1.02053e+08	1.09796e+08	1.12495e+08	1.14174e+08	1.25052e+08	9.92734e+07	1.14794e+08	1.14054e+08	1.05189e+08	1.14757e+08	1.09337e+08
PE(18:1_20:1)-H	negative	0.0459633	0.14984	0.126545	0.687561	0.492763	0.970059	1.42605e+06	1.51074e+06	1.52697e+06	1.7601e+06	1.55014e+06	1.50435e+06	1.76089e+06	1.22202e+06	1.46061e+06	1.68617e+06	1.31866e+06	1.72753e+06	1.75275e+06	1.98889e+06	1.68608e+06	1.9858e+06	1.66447e+06	1.96649e+06	1.74974e+06	1.80924e+06
Cer(d19:1_24:1)	positive	0.386468	0.597504	0.129921	0.687767	0.927121	0.990382	9846.66	49757.7	88334.7	11341.6	21767	30089.6	12636.4	32185.3	8639.14	16357.6	62957.3	21736.6	43231.9	51564.8	12055.9	24602.6	27917.6	24359.2	36658.3	11509.4
LPC(16:1)+AcO	negative	0.0772359	0.211588	0.132316	0.687767	0.228854	0.852179	251346	300134	354758	253286	257581	207953	244542	288048	303511	310062	377462	229760	217894	244282	306458	397420	237270	280093	188552	288859
PE(16:0_16:1)-H	negative	0.0547069	0.166677	0.132912	0.687767	0.0556691	0.710508	1.34756e+07	1.52763e+07	1.58451e+07	1.44476e+07	1.28739e+07	1.44992e+07	1.14149e+07	1.41599e+07	1.47259e+07	1.34306e+07	1.28061e+07	1.3595e+07	1.42297e+07	1.47471e+07	2.11397e+07	2.07791e+07	1.44556e+07	2.00461e+07	1.53765e+07	1.7136e+07
MAG (20:1)+NH4	positive	0.392378	0.600541	0.146092	0.715864	0.653248	0.990382	21732.1	27857.5	23109	13438.4	34525.6	36072.6	26395.2	11128.1	15592.4	16933.8	50493.9	21179.6	16682.4	29471.7	22120.4	23503.3	28477.5	26637.3	33115.9	23800.5
TAG(56:7_FA22:4)+NH4	positive	0.640048	0.78738	0.166889	0.715864	0.394334	0.964121	31715.9	22315.9	2740.38	97349.3	25465.3	69398	121701	91789.5	128767	16754	32472.4	48759.2	14587	73853.1	30295.3	33840.8	37385.1	38743.8	9557.33	49096.6
HCER(d18:0_22:0)+H	positive	0.240851	0.446121	0.166259	0.715864	0.340747	0.940032	71150.4	103192	72109.1	47242.8	115053	58423.6	89196.1	96587.8	93671.1	63818.5	77153.4	63317	39925.8	54846.1	47761	59140.5	53311.2	38752.9	84762.4	43531.8
SM(16:0)+H	positive	0.294996	0.506554	0.16478	0.715864	0.416823	0.964976	2.07108e+08	1.59547e+08	2.02921e+08	2.11071e+08	1.93785e+08	2.20334e+08	2.11637e+08	2.01953e+08	2.00404e+08	2.14896e+08	2.09714e+08	1.91773e+08	2.13994e+08	2.28765e+08	2.07164e+08	2.06745e+08	2.09567e+08	2.22222e+08	2.13058e+08	2.04204e+08
SM(14:0)+H	positive	0.789034	0.885126	0.147247	0.715864	0.593895	0.990382	3.14686e+07	2.80541e+07	3.04736e+07	3.20308e+07	3.24948e+07	3.32646e+07	3.28864e+07	2.37844e+07	3.1403e+07	2.82426e+07	2.97497e+07	3.5563e+07	3.06623e+07	3.65906e+07	3.32309e+07	3.04759e+07	3.28668e+07	3.2557e+07	3.10597e+07	3.2487e+07
PE(20:0_20:2)-H	negative	0.80471	0.887713	0.162787	0.715864	0.0762816	0.710508	294864	368365	363334	652855	620688	788181	460581	533036	679581	1.04945e+06	683990	864583	574668	686548	445550	429906	1.04419e+06	1.08503e+06	647414	849949
PS(18:3_20:3)-H	negative	0.0542635	0.166677	0.145556	0.715864	0.465179	0.964976	53399.1	42952.6	37477.4	54663.1	18311.8	32283.3	52164.7	54956.2	51871.3	56696.6	35276.2	57363.9	36356.2	52128.4	69907.2	41841.2	56106.1	81785.2	50768.4	92337.3
PC(O-18:0_18:2)	negative	0.184113	0.374431	0.158021	0.715864	0.112375	0.796396	118010	151812	4673.76	178288	157305	176337	168426	143248	140886	165623	181296	154093	118957	182185	484.959	191002	206921	237555	190218	174940
PS(20:0_20:5)-H	negative	0.0144864	0.0621392	0.158026	0.715864	0.76994	0.990382	142108	142418	209337	108223	150773	158993	135889	146961	84204.6	203157	140942	221458	108975	92066.8	165963	406026	208425	226485	119902	274380
PE(O-18:0_20:1)-H	negative	0.189139	0.380613	0.153051	0.715864	0.403375	0.964976	114567	92645.4	87508.6	112548	113017	78216.8	124346	95452.3	104236	149914	117567	141045	115968	140736	154447	110789	93697.2	159148	140159	124643
PE(16:0_20:1)-H	negative	0.203671	0.393498	0.162748	0.715864	0.158518	0.81907	459439	515135	399322	455341	404194	417544	453811	416461	450292	468049	419661	557416	477686	583335	553866	517076	492425	508541	494539	467048
CL (72:5_281.2)-2H	negative	0.598118	0.772495	0.152452	0.715864	0.909072	0.990382	7.09545e+07	6.26001e+07	6.4991e+07	7.25648e+07	7.50523e+07	7.03214e+07	6.62707e+07	6.41434e+07	6.81e+07	7.45122e+07	5.90824e+07	7.1727e+07	7.0403e+07	8.15255e+07	7.17383e+07	6.73014e+07	7.51897e+07	7.22858e+07	7.83325e+07	7.4036e+07
PG(16:0_18:0)-H	negative	3.25059e-05	0.000460736	0.164129	0.715864	0.174593	0.81907	1.09418e+06	984556	951133	934383	1.0945e+06	1.20111e+06	817972	971912	1.14103e+06	906526	983652	863506	1.06864e+06	1.01708e+06	982843	936415	1.01136e+06	892390	1.09741e+06	907139
CL (72:8_303.3)-2H	negative	0.47193	0.663143	0.173492	0.734526	0.281555	0.899873	3.52465e+06	2.83997e+06	3.31047e+06	3.35462e+06	3.0046e+06	2.66742e+06	3.06236e+06	3.25238e+06	3.21326e+06	2.5111e+06	2.42549e+06	2.77565e+06	2.9371e+06	3.03507e+06	2.81087e+06	2.90879e+06	3.02989e+06	2.77853e+06	2.68191e+06	2.40816e+06
TAG(48:2_FA18:2)+NH4	positive	0.674981	0.808985	0.225491	0.763475	0.779188	0.990382	312095	185762	163403	200914	266457	22994.8	79349.1	120870	119266	317488	221461	258082	284314	272848	152490	288153	319350	212628	415816	40254.8
TAG(50:4_FA18:2)+NH4	positive	0.0103709	0.0489989	0.242898	0.763475	0.534567	0.989479	268080	180950	183385	82709.7	447699	579966	139454	649267	268876	644266	934277	106952	438646	517909	306634	242115	917749	696152	1.40391e+06	520754
TAG(54:6_FA20:3)+NH4	positive	0.814457	0.890983	0.212186	0.763475	0.842615	0.990382	364294	30978.7	223838	208371	99394	279902	186065	662474	217961	430053	423443	587776	427111	310873	619352	388401	1.40525e+06	646012	104629	455963
TAG(58:10_FA20:5)+NH4	positive	0.0260546	0.0965203	0.189409	0.763475	0.312093	0.93017	152126	99139.9	34933.9	15995.3	130887	213587	134847	45674.1	198131	4528.68	118139	60074.2	48165.1	119445	80938.6	105800	72352.1	41045	149266	61074.7
DAG(15:0_16:1)+NH4	positive	0.00192432	0.0130693	0.183957	0.763475	0.671964	0.990382	79901.1	138659	165567	102281	37338.7	52093.2	225079	76769.8	116844	134562	94762.2	167621	124989	47034.4	103303	98006.3	99170.4	126182	96428.6	136158
HCER(16:0)+H	positive	0.386728	0.597504	0.185299	0.763475	0.779452	0.990382	1.69399e+07	1.56059e+07	2.99307e+07	1.97718e+07	3.83871e+07	2.65889e+07	1.42105e+07	2.2213e+07	2.61559e+07	2.7268e+07	3.90871e+07	2.18005e+07	1.66939e+07	3.33004e+07	3.08293e+07	1.95251e+07	3.14273e+07	3.02786e+07	2.82654e+07	3.89842e+07
SM(d17:1/16:0)	positive	0.696311	0.825224	0.239219	0.763475	0.736901	0.990382	1.53e+07	1.38047e+07	1.08286e+07	1.26933e+07	1.1919e+07	1.41886e+07	1.43325e+07	1.32144e+07	1.36591e+07	1.29082e+07	8.57623e+06	1.3584e+07	1.04549e+07	1.54289e+07	1.40335e+07	1.16783e+07	1.27129e+07	1.36759e+07	1.35445e+07	1.34288e+07
CER(22:0)+H	positive	0.4073	0.614721	0.220422	0.763475	0.344207	0.940032	880616	426058	1.27105e+06	1.0607e+06	623301	729640	975051	1.93421e+06	611908	495429	835101	305127	1.67217e+06	419795	1.5625e+06	1.06969e+06	2.42516e+06	529591	1.85533e+06	1.77219e+06
PC(18:1_19:0)+AcO	negative	0.450227	0.649545	0.197852	0.763475	0.541833	0.989479	44053	25464.8	17657.7	40152.9	31802.2	42566.3	26135.9	26620.8	30205.2	18451.9	28766.9	33191.1	34084.9	60056.4	41621	27102	25442.9	37988.6	15394.6	28117.8
PE(20:2_20:4)-H	negative	0.242786	0.447166	0.200499	0.763475	0.838932	0.990382	204252	187463	132765	228140	179240	240382	310229	185619	180364	220455	163380	253359	241865	222859	245553	314250	379664	357515	220294	363681
LPC(18:0)+AcO	negative	0.663844	0.803497	0.222212	0.763475	0.209274	0.84501	8.68243e+06	8.78799e+06	1.06453e+07	1.02341e+07	1.00825e+07	7.76854e+06	8.91526e+06	7.48004e+06	9.49038e+06	6.88886e+06	7.2892e+06	7.38434e+06	9.63506e+06	9.18322e+06	8.3557e+06	6.41312e+06	9.43787e+06	8.54454e+06	7.1577e+06	8.00657e+06
PS(20:0_20:3)-H	negative	0.0169789	0.0691891	0.227258	0.763475	0.547637	0.989479	391170	492240	561606	551325	462773	490149	541983	331774	422712	285406	518915	756600	285212	446599	737023	752323	583635	642009	460369	818769
PE(20:2_20:5)-H	negative	0.00824577	0.0407291	0.215552	0.763475	0.413835	0.964976	108685	197813	95981.7	159090	120893	46184	154980	77971.5	85454	94964.4	62261.7	129715	129236	92133.5	134226	86369.7	70800.7	105505	72712.6	108717
PE(18:2_22:5)-H	negative	0.213745	0.405636	0.225708	0.763475	0.93266	0.990382	134904	113687	181882	144897	138672	131856	150064	142317	151794	113485	127358	115411	106491	158612	100014	110392	171839	128826	112248	93925
PE(18:2_20:1)-H	negative	0.0445751	0.14828	0.208418	0.763475	0.23773	0.852179	405883	366958	385191	342454	282476	387002	360972	318156	332279	325456	371896	387807	374971	300133	382799	479076	318080	400312	381843	478255
PE(18:2_20:4)-H	negative	0.293112	0.506554	0.243563	0.763475	0.0836989	0.737455	330123	355362	394532	360125	319120	301959	378731	356147	482542	325011	291476	362569	373161	384840	408761	362987	366908	432884	393623	391308
CL (72:2_279.2)-2H	negative	0.706232	0.831161	0.200354	0.763475	0.834522	0.990382	259136	203630	161148	216245	213929	250471	214487	226857	230833	233899	206471	308946	284685	271356	302466	271439	251388	279392	264454	231558
PE(15:0_18:1)-H	negative	0.590955	0.770605	0.199034	0.763475	0.898677	0.990382	409351	304354	340358	321920	308661	369138	337475	286891	330495	312667	228144	303187	258231	358286	275532	262007	253545	261563	265048	202753
PE(15:0_16:1)-H	negative	0.504887	0.687013	0.211008	0.763475	0.817763	0.990382	101629	113804	76653.9	95735.6	98743.3	128088	84875.2	121528	105982	80987.8	79038.7	73907.5	69987.1	86154.3	102435	95002.8	82979	93331	79935.3	80523.9
PE(18:1_22:4)-H	negative	0.163401	0.346654	0.23191	0.763475	0.293592	0.91814	1.5291e+06	1.62057e+06	1.29118e+06	1.3668e+06	1.3217e+06	1.28283e+06	1.4749e+06	1.20051e+06	1.32956e+06	1.16831e+06	979450	1.64704e+06	1.2334e+06	1.42322e+06	1.09959e+06	1.59683e+06	1.1458e+06	1.19343e+06	948954	1.19636e+06
PE(18:2_18:3)-H	negative	3.09003e-08	6.71567e-07	0.203772	0.763475	0.322421	0.93017	475389	328471	250338	357058	516493	543381	345395	519132	533555	347855	466936	348430	509186	479007	364489	360048	524508	359547	448547	309948
PE(18:0_22:5)-H	negative	0.0176866	0.0711832	0.232271	0.763475	0.309958	0.93017	1.41026e+06	1.601e+06	1.52683e+06	1.71225e+06	1.44338e+06	1.40888e+06	1.8755e+06	1.63477e+06	1.61133e+06	1.68558e+06	1.46325e+06	1.75103e+06	1.59536e+06	1.58151e+06	1.4399e+06	1.85913e+06	1.35349e+06	1.55568e+06	1.54264e+06	1.51327e+06
PE(18:0_20:5)-H	negative	0.10176	0.246062	0.196603	0.763475	0.232656	0.852179	2.10452e+06	2.4546e+06	2.8805e+06	2.1492e+06	1.94772e+06	2.236e+06	2.34861e+06	2.18004e+06	1.88964e+06	1.73133e+06	1.98093e+06	2.45936e+06	2.55484e+06	2.20437e+06	2.57653e+06	2.93386e+06	2.18485e+06	2.62806e+06	2.6836e+06	2.236e+06
PE(18:1_20:5)-H	negative	0.000660892	0.00512978	0.221005	0.763475	0.930572	0.990382	2.08292e+06	2.55917e+06	2.06452e+06	2.62499e+06	2.1883e+06	2.15277e+06	2.34884e+06	2.06085e+06	2.06853e+06	2.18806e+06	2.15226e+06	2.38307e+06	1.99916e+06	2.11969e+06	2.98801e+06	2.9133e+06	1.98877e+06	3.05688e+06	2.38195e+06	2.81133e+06
PG(16:0_16:0)-H	negative	7.90239e-10	3.22022e-08	0.23831	0.763475	0.648703	0.990382	1.59301e+06	778143	711670	696022	1.34377e+06	1.74213e+06	748977	1.25273e+06	1.40936e+06	724593	1.32538e+06	677471	1.42188e+06	1.46206e+06	891272	751106	1.08581e+06	753265	1.57238e+06	788129
PG(18:0_18:2)-H	negative	2.10018e-08	4.89042e-07	0.233342	0.763475	0.630872	0.990382	2.20203e+06	1.68396e+06	1.65062e+06	1.80346e+06	2.203e+06	2.34802e+06	1.71223e+06	2.40008e+06	2.32207e+06	1.79944e+06	2.2299e+06	1.92926e+06	2.4168e+06	2.61517e+06	1.94069e+06	1.6317e+06	2.14279e+06	1.74766e+06	2.26143e+06	1.68636e+06
CL (72:1_283.2)-2H	negative	0.498812	0.684179	0.240238	0.763475	0.106153	0.796396	674899	654802	611358	684380	728414	724460	665464	705013	714131	717748	655244	784275	703862	794983	632426	701589	642206	796004	769020	717029
PS(20:0_22:5)-H	negative	0.00540575	0.0288243	0.246066	0.763977	0.574462	0.990382	101129	104620	159762	88741.2	75013.7	79149.5	55420.2	70929.4	55232.9	99282.9	82713	128890	38607	68425	113917	72959.8	27827.8	130311	48037.7	97202.6
PE(18:2_20:3)-H	negative	0.0527895	0.165475	0.248604	0.764573	0.0228454	0.710508	426426	443639	517262	443948	399367	435989	441305	389370	485795	384802	388252	489925	427290	504000	429611	460233	437399	489885	383816	503897
TAG(54:7_FA20:5)+NH4	positive	0.567995	0.752708	0.256104	0.776252	0.514786	0.970059	353187	142622	704847	992970	426044	323611	425147	336423	766017	1.3257e+06	303701	1.73982e+06	878058	3.14031e+06	1.10188e+06	1.91522e+06	1.93355e+06	1.25826e+06	2.74083e+06	2.11495e+06
PE(16:0_22:6)-H	negative	0.0131114	0.0585524	0.257163	0.776252	0.928403	0.990382	152095	158412	178502	152026	114679	162706	202963	125018	138628	170082	124342	166548	143591	142468	204788	124758	140994	166566	150982	137306
CL (72:1_281.2)-2H	negative	0.208667	0.40015	0.272448	0.814844	0.639128	0.990382	3.26988e+06	3.01109e+06	2.7158e+06	3.14709e+06	3.14767e+06	3.43917e+06	3.13118e+06	3.32044e+06	3.22226e+06	3.38386e+06	3.0045e+06	3.56972e+06	3.47291e+06	3.9224e+06	3.39661e+06	3.20611e+06	3.23567e+06	3.35325e+06	3.81447e+06	3.34083e+06
TAG(48:3_FA18:2)+NH4	positive	0.796132	0.885126	0.30299	0.845989	0.508901	0.970059	190446	258153	426276	477528	502513	159160	288229	384760	485668	183463	112769	324277	556507	558732	688373	114417	469960	507567	437347	294239
TAG(50:4_FA18:3)+NH4	positive	0.000929032	0.00673032	0.300434	0.845989	0.776131	0.990382	492092	414481	178458	138344	526354	904943	179190	750142	431997	538214	814870	95183.6	369641	970220	375858	446330	1.7113e+06	471503	1.18081e+06	260646
TAG(54:6_FA18:2)+NH4	positive	0.589561	0.770605	0.310252	0.845989	0.84773	0.990382	415545	335238	2.07273e+06	2.34189e+06	596937	3.04533e+06	835086	3.33104e+06	3.85694e+06	2.16387e+06	3.17546e+06	2.37233e+06	3.23013e+06	4.75347e+06	1.65386e+06	2.8668e+06	6.92344e+06	4.00893e+06	799420	2.34569e+06
CER(22:1)+H	positive	0.101897	0.246062	0.292316	0.845989	0.648161	0.990382	367467	436180	638459	1.4012e+06	732823	468225	763743	483243	740771	424492	1.00252e+06	593085	694039	530215	1.0311e+06	1.42755e+06	575306	784056	656135	2.52478e+06
SM(34:3)	positive	0.000849304	0.00629257	0.314391	0.845989	0.179881	0.81907	317696	381909	390197	375686	334863	335305	370023	331540	329205	352454	352419	355337	315147	393981	398788	377681	367466	394213	346288	425247
SM(20:0)+H	positive	0.877805	0.932132	0.316423	0.845989	0.44377	0.964976	136092	1.46496e+06	1.90012e+06	1.76734e+06	2.01196e+06	1.82149e+06	1.20302e+06	1.86835e+06	1.93772e+06	1.51981e+06	2.02274e+06	1.85501e+06	1.60206e+06	2.70766e+06	1.7067e+06	1.26506e+06	1.92746e+06	1.36429e+06	2.00461e+06	1.92427e+06
PE(18:2_20:2)-H	negative	0.798243	0.885126	0.319192	0.845989	0.10427	0.796396	152208	207574	209372	185207	142365	220550	136246	189393	188448	156206	190726	196336	205735	243276	198496	221899	218765	231854	212283	268620
PC(16:0_18:3)+AcO	negative	0.439929	0.645898	0.318308	0.845989	0.354543	0.940032	223057	221076	203671	272448	237203	234347	170080	204962	248112	388867	174584	222711	372530	237746	216118	381738	295207	329347	239074	340837
LPC(14:0)+AcO	negative	0.71353	0.83673	0.304953	0.845989	0.160885	0.81907	49560.2	45711.6	53142.3	59443.4	39421	47597.9	55447.2	41438.8	54418.1	43713.6	75731.3	46225	61968.9	72759.3	55291.3	64547.2	56892.3	49233.1	42177.1	44658.2
PE(14:0_18:2)-H	negative	0.0599858	0.177776	0.289328	0.845989	0.0103139	0.710508	403816	337354	339399	321968	228778	337988	260618	334969	367384	223098	366012	244373	303895	431573	313411	370049	304564	263712	348466	330707
PE(O-16:0_20:1)-H	negative	0.0231381	0.0882389	0.298323	0.845989	0.166289	0.81907	193480	256421	197147	352226	245137	287021	267399	256207	221035	393235	219684	356328	285659	315215	374283	309895	259631	386060	294577	307729
PE(18:1_22:6)-H	negative	0.599513	0.772495	0.315508	0.845989	0.828211	0.990382	380342	363932	359258	406252	345544	338417	425158	420473	388015	401050	261322	401249	336777	325019	338425	428532	357343	272716	334888	254213
PE(18:0_18:1)-H	negative	0.382786	0.597504	0.308544	0.845989	0.263946	0.873518	4.82262e+07	5.265e+07	4.78091e+07	5.29461e+07	5.3371e+07	5.61343e+07	5.37205e+07	4.84895e+07	4.63344e+07	5.25439e+07	5.29232e+07	5.50428e+07	5.23462e+07	5.26837e+07	5.20487e+07	5.72097e+07	5.09265e+07	4.89993e+07	5.34219e+07	5.30873e+07
LPE(18:1)-H	negative	0.0925804	0.235791	0.309725	0.845989	0.990131	0.995834	712935	819450	843690	879796	736572	727666	805029	767839	738219	742771	858416	777873	497210	917794	855202	933386	780038	766324	718413	764306
TAG(52:5_FA18:3)+NH4	positive	0.0407622	0.136995	0.337325	0.852724	0.808999	0.990382	1.87195e+06	788186	2.0794e+06	748359	2.61671e+06	4.11854e+06	1.36114e+06	4.84769e+06	5.14304e+06	1.31694e+06	6.67259e+06	4.95403e+06	866670	7.25931e+06	3.92442e+06	4.26168e+06	2.80182e+06	1.14621e+06	3.3734e+06	891162
TAG(50:5_FA16:1)+NH4	positive	0.0115671	0.0538699	0.328529	0.852724	0.343662	0.940032	357011	252457	338891	76686.2	459009	559690	219004	846270	628000	342639	578881	312621	114980	305935	261510	227438	1.16842e+06	433524	998650	159860
TAG(50:3_FA16:0)+NH4	positive	0.0232777	0.0882389	0.330714	0.852724	0.45943	0.964976	2.88161e+06	776120	578553	308021	1.06347e+06	1.37734e+06	1.55841e+06	3.27248e+06	1.01873e+06	2.73559e+06	2.09822e+06	784923	2.01697e+06	1.26084e+06	1.06587e+06	344376	2.90747e+06	2.0291e+06	1.55522e+06	1.20498e+06
PC(18:2_20:3)+AcO	negative	0.184919	0.374431	0.334994	0.852724	0.0633432	0.710508	493420	549781	510602	248306	251934	397929	279625	195909	306651	574970	175647	402084	322635	281215	322130	207843	450490	240261	177014	445577
PE(18:2_20:5)-H	negative	0.0120558	0.0545859	0.340043	0.852724	0.504883	0.970059	143152	195473	161179	163000	131110	151859	183154	166291	135627	165923	162727	214673	141905	181667	230645	183627	148913	132854	151316	173815
CL (72:3_281.2)-2H	negative	0.98295	0.993721	0.338895	0.852724	0.654338	0.990382	1.58712e+07	1.54976e+07	1.55792e+07	1.69006e+07	1.53371e+07	1.74921e+07	1.67551e+07	1.66525e+07	1.74767e+07	1.69718e+07	1.59464e+07	1.84616e+07	1.91681e+07	1.91384e+07	1.68908e+07	1.97797e+07	1.82958e+07	1.90898e+07	1.96471e+07	1.89093e+07
PG(18:0_18:1)-H	negative	0.000583099	0.00473479	0.327062	0.852724	0.772921	0.990382	7.40945e+06	6.19938e+06	6.27677e+06	6.22319e+06	7.60644e+06	7.37924e+06	6.18977e+06	7.00648e+06	7.95931e+06	6.99655e+06	7.01886e+06	6.7848e+06	7.88863e+06	8.27001e+06	6.72594e+06	5.8382e+06	5.95509e+06	6.18239e+06	7.30762e+06	5.86908e+06
PE(O-18:0_18:1)-H	negative	0.796	0.885126	0.343529	0.85489	0.742048	0.990382	3.0671e+06	2.93548e+06	2.96316e+06	3.09148e+06	3.07847e+06	3.25049e+06	3.278e+06	3.06464e+06	2.98038e+06	3.15635e+06	3.03171e+06	3.55681e+06	3.09103e+06	3.96229e+06	3.39996e+06	3.23434e+06	3.02203e+06	3.28491e+06	3.27085e+06	3.14133e+06
CER(18:1)+H	positive	0.0312499	0.108377	0.369798	0.855386	0.126778	0.81907	170808	203786	907506	313315	336688	200658	385592	202822	240260	587441	249719	165160	425273	349829	932428	986307	527307	654037	424616	844307
MAG (20:5)+NH4	positive	0.151265	0.32702	0.372592	0.855386	0.701149	0.990382	37934.5	85466.9	146588	88374.4	111899	93383	72183.1	35965.2	87575.1	58689.3	49492.6	104045	64183.5	37164.4	63621.1	78560.7	80712.4	80876.3	103192	78305.8
TAG(46:0_FA16:0)+NH4	positive	0.34049	0.552237	0.349565	0.855386	0.212431	0.84501	502864	104265	78197.6	137153	130840	453305	370936	295968	85713.3	107367	508084	822022	402175	173722	251127	103340	357592	388283	201167	262517
LPC(20:1)+AcO	negative	0.00978327	0.0469022	0.353084	0.855386	0.437214	0.964976	252560	176485	160539	189564	270216	184785	164472	147444	259787	164153	231586	173175	241771	223835	186999	232758	304252	247411	299322	166080
PE(O-18:0_18:2)-H	negative	0.835536	0.904932	0.35087	0.855386	0.8984	0.990382	942985	892141	854410	956066	948057	822284	976371	1.11396e+06	1.01023e+06	1.01354e+06	1.01453e+06	1.27588e+06	1.02355e+06	1.19493e+06	1.04405e+06	1.15059e+06	1.05669e+06	998863	1.12903e+06	995379
PE(14:0_14:0)-H	negative	0.0534845	0.166056	0.365238	0.855386	0.931883	0.990382	101361	60871.8	80010	55400.4	60548.8	120623	84619.1	94712.3	93055	43541	106046	52333.8	63718.1	92159.5	71621.4	42499.8	37733.4	38895.8	53423.8	59801.7
LPG(18:0)-H	negative	5.26741e-09	1.48545e-07	0.370687	0.855386	0.242149	0.852179	291605	164757	179813	179111	252560	299710	186639	238026	308978	172003	253013	171950	266994	332310	202701	183784	251049	183168	291467	173661
PE(O-18:0_20:4)-H	negative	0.39096	0.600541	0.358842	0.855386	0.399252	0.964121	690117	565699	570691	610329	615100	692302	590847	655786	668678	570446	517324	612379	446517	731841	481032	606310	586525	698999	598729	559677
PG(16:0_18:2)-H	negative	5.46792e-09	1.48545e-07	0.371032	0.855386	0.526087	0.980025	1.30785e+06	1.16459e+06	1.09413e+06	1.01151e+06	1.47232e+06	1.546e+06	1.01962e+06	1.3518e+06	1.55511e+06	1.0034e+06	1.4025e+06	1.06509e+06	1.50957e+06	1.52525e+06	1.10503e+06	995653	1.28742e+06	1.01363e+06	1.45215e+06	995966
PE(18:0_18:0)-H	negative	0.629758	0.783643	0.369686	0.855386	0.813521	0.990382	3.42767e+06	3.20918e+06	2.99666e+06	3.09047e+06	3.21857e+06	3.0445e+06	3.67916e+06	3.32369e+06	3.02511e+06	3.44467e+06	3.4822e+06	3.64392e+06	3.49275e+06	3.39753e+06	3.48421e+06	3.55603e+06	3.63788e+06	3.50912e+06	3.55386e+06	3.51589e+06
PG(16:0_20:1)-H	negative	0.369164	0.589939	0.366914	0.855386	0.321322	0.93017	117432	126144	129386	119236	131788	128914	112622	118.514	133087	132713	127404	110333	128203	143879	138450	122955	119440	123535	141488	122001
TAG(58:9_FA20:4)+NH4	positive	0.796896	0.885126	0.402461	0.863173	0.710448	0.990382	169754	12963.8	49429.3	113380	5903.5	82769.9	125807	170394	60211.3	13024.8	47068.6	84827.1	77544.5	75252.6	92993.7	201287	120109	111385	120179	50699.9
LPC(O-20:0)	positive	8.0931e-08	1.64897e-06	0.400261	0.863173	0.182014	0.81907	1167.95	1905.68	2458.57	2422.12	536.827	535.687	1888.42	708.087	540.522	1500.07	697.529	2081.45	729.156	908.461	1930.22	1610.73	479.245	1404.28	374.791	1880.11
DAG(14:0_18:1)+NH4	positive	2.32601e-13	1.8957e-11	0.387738	0.863173	0.628245	0.990382	615019	89978.6	136845	158993	924014	911730	111172	868830	1.22255e+06	87713.4	850869	114582	878504	1.42407e+06	95172.2	98774.7	966683	117422	1.19946e+06	90481.3
PE(20:3_20:3)-H	negative	0.153732	0.329714	0.390647	0.863173	0.757478	0.990382	96049.9	91399.5	83208.7	117716	89303.8	82200.1	110093	113580	64244.3	74299.9	43242.1	90976.5	103308	83647.2	86031.4	124605	88877.5	101572	69525.6	80652.1
PE(O-18:0_20:2)-H	negative	0.163757	0.346654	0.385544	0.863173	0.99278	0.995834	144751	152499	127356	122566	132459	117537	129600	130776	125352	121381	112072	166060	87221.5	158678	155471	169663	123048	185825	202436	172194
LPG(18:2)-H	negative	1.80035e-08	4.51473e-07	0.382576	0.863173	0.503591	0.970059	1.02967e+06	515512	508578	463595	1.35287e+06	1.64727e+06	479209	1.24668e+06	1.57671e+06	558815	1.11717e+06	635357	1.38889e+06	1.67455e+06	796682	720724	1.57226e+06	573112	2.10285e+06	605983
PE(18:0_22:4)-H	negative	0.235051	0.438478	0.392612	0.863173	0.651651	0.990382	953690	1.22249e+06	1.15271e+06	1.09993e+06	1.07879e+06	935251	1.4325e+06	1.24138e+06	1.06648e+06	1.20792e+06	1.01679e+06	1.3043e+06	1.14901e+06	1.18384e+06	982273	1.12778e+06	1.31437e+06	1.13522e+06	1.28143e+06	1.27697e+06
PE(18:1_18:2)-H	negative	0.859572	0.921278	0.38599	0.863173	0.551636	0.989479	2.80431e+07	2.89588e+07	3.022e+07	3.5682e+07	2.89666e+07	2.54776e+07	3.31632e+07	3.32145e+07	3.38473e+07	2.93711e+07	2.87713e+07	3.06111e+07	3.01418e+07	3.31766e+07	3.07367e+07	3.50571e+07	3.41607e+07	2.78406e+07	3.34955e+07	2.95871e+07
PE(18:0_18:3)-H	negative	0.377524	0.597441	0.399082	0.863173	0.350418	0.940032	2.06312e+06	1.76332e+06	1.99074e+06	1.9659e+06	1.49366e+06	1.86216e+06	1.80977e+06	1.91599e+06	1.73071e+06	1.79537e+06	1.68749e+06	1.95792e+06	2.004e+06	1.88096e+06	1.91756e+06	2.20232e+06	1.86546e+06	1.98665e+06	1.96041e+06	1.70727e+06
PG(16:0_18:3)-H	negative	1.72559e-11	9.37573e-10	0.401615	0.863173	0.977135	0.995456	190776	73518.3	61454.8	54851.9	154545	210540	76156.3	148534	209335	69948	177846	75145.7	186001	206389	68243.9	66043.3	144469	74122.1	201180	61329.3
TAG(56:4_FA20:3)+NH4	positive	0.782211	0.885126	0.409591	0.872723	0.136127	0.81907	463722	292043	144389	1.86957e+06	384859	865421	854483	547896	540858	1.27399e+06	880487	1.72808e+06	1.03459e+06	737265	600923	1.53634e+06	431376	355959	1.48516e+06	923187
PC(18:0_20:1)+AcO	negative	0.808745	0.887713	0.413541	0.875419	0.685466	0.990382	269658	196671	128080	168105	195910	284836	260306	153091	42459.9	124848	270263	139728	136671	257702	185958	176430	130101	138881	86553.1	202430
TAG(56:7_FA18:3)+NH4	positive	0.758719	0.870251	0.423911	0.878062	0.492036	0.970059	56228.4	55894.5	209446	358434	376386	100097	224756	190011	31522.9	221023	112605	19089.8	53895.2	349143	120102	131292	164114	111974	124584	258007
PE(20:2_20:2)-H	negative	0.295231	0.506554	0.418857	0.878062	0.963377	0.990729	90906.5	101604	115844	135709	106931	88217.7	162592	121430	143852	93218.7	119974	215358	198040	122998	164631	157376	211596	396115	218221	279057
PE(16:0_22:5)-H	negative	0.00541618	0.0288243	0.420246	0.878062	0.200962	0.84501	959655	1.45837e+06	1.31015e+06	1.26831e+06	914820	1.03633e+06	1.28824e+06	1.09359e+06	1.10036e+06	1.17494e+06	843370	1.43162e+06	1.19667e+06	1.02366e+06	1.26401e+06	1.12106e+06	1.16055e+06	919783	943247	1.07434e+06
PE(18:0_20:1)-H	negative	0.0690756	0.197035	0.425564	0.878062	0.448586	0.964976	586015	624367	628177	718212	656067	548885	634445	585922	610672	712676	665274	681017	604209	668770	685101	693558	659596	650640	675329	607030
PE(18:2_22:4)-H	negative	0.0831394	0.220794	0.429118	0.879827	0.898646	0.990382	88634.5	67177	64118.2	88187.8	74021.9	75660.1	76811.9	83251.2	80592.5	65899.2	82819.1	66562.1	64065.8	116559	62094.5	68610.4	88624.4	84786.1	95375.4	97279.5
PE(17:0_18:0)-H	negative	0.0646706	0.188238	0.448127	0.913059	0.373082	0.950194	115657	103884	97337.2	116293	127032	125591	118128	122110	145722	92945.3	92095.9	105334	135381	127624	140594	122343	147630	131282	142494	105930
TAG(53:2_FA18:1)+NH4	positive	0.33583	0.547402	0.453252	0.917765	0.441689	0.964976	374105	347777	193898	175079	609043	292934	147150	167949	559076	707372	591564	612834	488632	234558	704618	193154	482600	771494	672041	98267.5
PC(18:0_20:3)+AcO	negative	0.690291	0.824304	0.467706	0.918508	0.70123	0.990382	2.64635e+06	1.39331e+06	2.08708e+06	1.69115e+06	2.45273e+06	1.94444e+06	2.98273e+06	1.61732e+06	2.03823e+06	2.52183e+06	2.18623e+06	2.49166e+06	1.93499e+06	1.81816e+06	2.34828e+06	2.84083e+06	1.82628e+06	1.65005e+06	1.7122e+06	1.50005e+06
PC(P-16:0_18:3)	negative	0.755054	0.870251	0.467309	0.918508	0.699596	0.990382	42000.4	22387.9	56825.2	23275.9	46431.4	32437.6	47149.3	30395.1	39096.7	52362.9	50971.2	57954.1	67618.4	46364.4	64793.7	51086.8	53779.2	78399.2	49055	47184
PC(18:1_20:3)+AcO	negative	0.899059	0.942422	0.464217	0.918508	0.623992	0.990382	3.97965e+06	2.87e+06	2.49653e+06	2.00699e+06	1.93747e+06	2.80843e+06	1.81524e+06	2.82082e+06	2.56823e+06	3.1148e+06	1.65428e+06	2.26878e+06	1.99758e+06	2.15477e+06	2.71293e+06	1.71517e+06	2.41696e+06	2.94779e+06	2.14222e+06	1.99063e+06
PE(O-16:0_22:4)-H	negative	0.132667	0.298273	0.461987	0.918508	0.218015	0.846104	356493	319825	339340	376871	342888	343520	352965	331863	298806	347339	340929	344454	330613	384807	345102	377965	301374	410250	334158	330525
PG(18:0_18:0)-H	negative	0.000521782	0.00451472	0.466436	0.918508	0.60916	0.990382	311028	266887	269701	274418	318643	298354	256802	287510	337268	299513	304339	287801	322826	331926	302031	259260	276064	252401	310227	263286
TAG(54:5_FA18:0)+NH4	positive	0.968523	0.986683	0.59824	0.91865	0.074153	0.710508	295071	103976	283706	286485	53844.7	433058	572819	381742	735243	107808	57611.6	464776	1.11025e+06	615870	1.07954e+06	673461	976253	273627	1.21225e+06	2.23038e+06
HCER(24:0)+H	positive	0.461756	0.651656	0.479507	0.91865	0.943337	0.990729	3.66286e+06	1.88048e+06	8.11607e+06	3.62947e+06	4.92607e+06	2.8033e+06	5.0502e+06	6.87255e+06	3.35696e+06	2.94119e+06	1.82208e+07	4.06118e+06	7.92735e+06	6.51046e+06	8.65317e+06	4.85094e+06	1.02763e+07	9.97576e+06	8.93816e+06	9.78237e+06
TAG(52:4_FA18:3)+NH4	positive	0.636184	0.78559	0.605016	0.91865	0.372442	0.950194	1.39425e+06	835563	617576	1.83923e+06	1.09521e+06	3.7377e+06	3.14432e+06	1.61804e+06	4.03424e+06	4.24774e+06	1.94885e+06	916315	1.33566e+06	1.94789e+06	3.27697e+06	1.358e+06	809110	1.13538e+06	1.17917e+07	5.58675e+06
TAG(50:5_FA18:3)+NH4	positive	0.0457253	0.14984	0.545192	0.91865	0.352723	0.940032	73696.1	48583.4	101780	68031.2	182453	381049	174324	308723	423338	268205	536419	219515	189628	764108	365634	204570	1.1903e+06	737377	902391	65455.6
DAG(16:1_18:3)+NH4	positive	0.38105	0.597504	0.635349	0.91865	0.148531	0.81907	15004.7	87061.6	16484.6	26683.1	53697.1	126161	35044.5	10496.6	42640.4	53680.8	75037.3	85183	79421.9	52407.3	2795.94	27099.8	50901.1	126102	257093	56336.1
TAG(50:3_FA16:1)+NH4	positive	0.248685	0.453546	0.555874	0.91865	0.987015	0.995834	5.2045e+06	1.12753e+06	1.91177e+06	745417	2.2822e+06	3.77409e+06	3.3682e+06	8.04734e+06	3.61312e+06	8.55001e+06	6.44418e+06	6.26424e+06	5.53068e+06	5.20494e+06	8.6026e+06	2.60956e+06	2.17908e+07	9.81056e+06	8.918e+06	8.65857e+06
TAG(58:10_FA20:4)+NH4	positive	0.399773	0.607323	0.629107	0.91865	0.267949	0.873518	34316.7	38401	38132.5	14812.1	11942.9	67364.3	16589.4	8.72797	90303.6	67199.7	34716.6	43934.5	60058.2	46939.5	81870.5	104907	10112.1	32922.8	183173	39405.5
TAG(50:4_FA16:0)+NH4	positive	0.02964	0.106183	0.615246	0.91865	0.863126	0.990382	192121	171032	142309	69669.3	319207	141187	136208	811083	281150	361281	395778	309925	202381	473070	200093	175661	835621	133275	468458	414263
TAG(54:4_FA20:2)+NH4	positive	0.573447	0.756857	0.556069	0.91865	0.946733	0.990729	67646	234562	69495.3	441521	368871	112914	218429	693817	758990	133259	588985	529097	498325	583054	665777	831103	253937	212667	793543	441693
HCER(26:0)+H	positive	0.356271	0.572139	0.511859	0.91865	0.905028	0.990382	179133	93267.5	101700	108750	130465	139973	108458	100029	76959.3	83181.5	111532	64700	103170	150480	74958.5	107187	99393	191388	72009.5	93322.4
HCER(20:1)+H	positive	0.530702	0.714912	0.618146	0.91865	0.0708265	0.710508	98166.7	70624.9	118657	54753.9	80077.1	67003.2	46807.4	58334.2	64508.4	100236	60855.1	83074.8	83404.7	75164.9	83699.8	103935	80617.8	79284.6	83225.3	77306.2
TAG(54:8_FA20:5)+NH4	positive	0.031083	0.108377	0.527027	0.91865	0.753122	0.990382	495973	432955	255217	492820	718917	168164	251000	267488	230598	378637	660319	189323	359802	726507	51481.1	139237	482037	84409.7	420636	233274
TAG(50:3_FA14:0)+NH4	positive	0.203991	0.393498	0.597152	0.91865	0.702649	0.990382	643544	336803	775972	308023	520794	379405	558379	1.44962e+06	618672	994467	1.08294e+06	590214	1.2275e+06	662191	701511	437420	1.35579e+06	1.53636e+06	1.19656e+06	689581
TAG(50:2_FA16:1)+NH4	positive	0.0580592	0.173645	0.630951	0.91865	0.315663	0.93017	1.57315e+06	1.31011e+06	1.86764e+06	1.73277e+06	6.29422e+06	4.10391e+06	2.82224e+06	8.94072e+06	3.01478e+06	3.89052e+06	5.22456e+06	3.78237e+06	4.09175e+06	1.20423e+07	2.82104e+06	4.57146e+06	9.07543e+06	6.87735e+06	1.59889e+07	7.11583e+06
TAG(52:3_FA14:0)+NH4	positive	0.322463	0.538204	0.638048	0.91865	0.0458564	0.710508	64650.9	16706.1	39862.8	293668	53615.1	91597.4	59621.3	390511	14891.3	590631	405022	398681	64686.6	173694	438534	367229	50934.6	254994	374902	180242
TAG(47:2_FA18:2)+NH4	positive	0.892299	0.938353	0.626996	0.91865	0.203285	0.84501	14708.2	56003.2	15916.6	10843.7	24142.7	1992.04	26628.6	16274.1	46563.1	6623.24	9130.56	9249.45	9412.79	7318.91	9668.24	39141	42070.4	11115.2	55184.7	20152.2
DAG(17:0_18:1)+NH4	positive	0.000105327	0.00118402	0.642075	0.91865	0.802225	0.990382	33317.1	7426.39	24941.6	34298.5	36918.3	64658.2	12305.9	29036.9	42276.2	6467.51	50599.2	20861.6	43251.5	48069	15634.2	16060.6	54398.4	11749.2	56801.1	30253.6
HCER(22:0)+H	positive	0.0844059	0.220794	0.528099	0.91865	0.906902	0.990382	1.79322e+06	1.7026e+06	820940	1.13125e+06	1.86749e+06	4.60531e+06	1.68824e+06	1.18286e+06	2.056e+06	1.01212e+06	1.79366e+06	1.50006e+06	1.50699e+06	2.80207e+06	2.6082e+06	2.63399e+06	2.06917e+06	1.89762e+06	2.83799e+06	1.14139e+06
SM(26:0)+H	positive	0.441826	0.645898	0.491469	0.91865	0.215141	0.84501	659068	649778	691134	663155	761906	662045	458256	415502	676928	669633	564826	686190	636268	615117	648026	622936	589620	612738	416902	585887
SM(18:2_23:0)+H	positive	0.664135	0.803497	0.574608	0.91865	0.557346	0.989479	3.96697e+06	5.77494e+06	5.52037e+06	5.21037e+06	4.41011e+06	5.75217e+06	5.69699e+06	3.9946e+06	6.22096e+06	4.16328e+06	5.55524e+06	5.39862e+06	5.9278e+06	7.1656e+06	6.24363e+06	4.87035e+06	5.72288e+06	5.85259e+06	6.57262e+06	4.07175e+06
TAG(54:3_FA18:1)+NH4	positive	0.732477	0.855869	0.624819	0.91865	0.139488	0.81907	9.23803e+06	1.40646e+07	1.79737e+07	1.22652e+07	7.20958e+06	4.13432e+06	6.42953e+06	3.12793e+07	2.0649e+07	3.79529e+07	3.43049e+07	3.3822e+06	1.87478e+07	3.90925e+07	2.32892e+07	4.30948e+07	5.16547e+07	2.2762e+07	3.33519e+07	3.73964e+07
HCER(22:1)+H	positive	0.314722	0.534371	0.627521	0.91865	0.765131	0.990382	1.67382e+06	1.20692e+06	1.11164e+06	1.09884e+06	1.07459e+06	1.7576e+06	1.33052e+06	1.31945e+06	1.11365e+06	1.14486e+06	1.07652e+06	1.07489e+06	1.17856e+06	1.34604e+06	1.24337e+06	1.39117e+06	1.36546e+06	1.40918e+06	1.141e+06	1.0225e+06
SM(41:1)(a)	positive	0.594374	0.771975	0.581015	0.91865	0.129189	0.81907	2.67817e+06	3.13698e+06	2.92304e+06	2.88423e+06	2.33337e+06	3.19651e+06	2.49978e+06	2.66935e+06	3.31232e+06	3.30694e+06	2.36254e+06	2.57834e+06	3.30839e+06	2.97934e+06	2.75541e+06	3.14717e+06	3.19353e+06	3.39182e+06	3.26443e+06	3.49242e+06
HexCer(d18:2_24:0)	positive	0.999741	0.999741	0.644431	0.91865	0.922648	0.990382	2.0718e+06	807974	439455	961500	636474	567439	1.11327e+06	1.12035e+06	406688	839967	2.23399e+06	956813	1.72943e+06	807201	655311	1.13305e+06	952840	1.46931e+06	789160	2.40104e+06
SM(d18:2/18:1)	positive	0.00180451	0.0125164	0.581666	0.91865	0.251339	0.862061	1.36178e+06	1.86812e+06	2.04248e+06	1.81681e+06	1.68107e+06	1.55668e+06	2.09653e+06	1.71632e+06	1.74655e+06	2.03015e+06	1.74201e+06	1.75429e+06	1.78276e+06	1.87866e+06	2.02808e+06	2.14624e+06	1.81865e+06	1.73113e+06	1.64355e+06	1.9721e+06
SM(d18:2/16:0)	positive	0.692826	0.824311	0.537793	0.91865	0.846889	0.990382	5.39226e+07	5.448e+07	4.53111e+07	4.80941e+07	4.8081e+07	5.19269e+07	4.9316e+07	5.2645e+07	5.10342e+07	5.08611e+07	5.15972e+07	5.42994e+07	4.76011e+07	5.20741e+07	5.08658e+07	5.89764e+07	5.08523e+07	5.45769e+07	5.44964e+07	5.44741e+07
SM(26:1)+H	positive	0.861931	0.921278	0.590389	0.91865	0.395759	0.964121	2.64951e+06	3.26275e+06	2.52629e+06	2.6529e+06	3.16015e+06	3.13752e+06	2.68193e+06	2.39781e+06	2.94647e+06	3.70796e+06	2.95789e+06	3.17498e+06	3.25869e+06	4.0608e+06	3.41423e+06	3.39187e+06	3.07315e+06	3.07356e+06	2.94196e+06	2.9729e+06
SM(d18:2/17:0)	positive	0.325071	0.538204	0.617222	0.91865	0.780873	0.990382	711982	761952	741150	596543	738894	767323	780133	727840	777191	776420	772729	784456	760958	814191	723000	759231	808568	796907	767167	703080
MAG (18:1)+NH4	positive	0.105363	0.252562	0.540703	0.91865	0.626717	0.990382	101125	137676	150611	165890	101663	124938	119670	111535	154882	90997.6	97975.8	202968	84114.6	128214	176081	101381	69779.8	120712	166023	129180
SM(d17:1/14:0)	positive	0.832778	0.904932	0.529506	0.91865	0.687269	0.990382	519856	552202	510113	554082	524044	488015	557263	462227	518181	553074	457225	397761	461582	705904	465129	537119	458446	560499	552530	506492
PE(20:0_20:4)-H	negative	0.433322	0.642104	0.611942	0.91865	0.111224	0.796396	1.5094e+06	1.50416e+06	2.27119e+06	2.74803e+06	1.21361e+06	1.85387e+06	1.87661e+06	3.37149e+06	736024	1.6627e+06	1.63449e+06	2.74332e+06	1.46166e+06	1.47717e+06	1.12765e+06	970121	1.9604e+06	1.54071e+06	988992	1.59137e+06
PC(16:1_20:4)+AcO	negative	7.18374e-05	0.00086737	0.606273	0.91865	0.959357	0.990729	177030	235008	166362	288263	137917	150629	214567	142930	94846.3	217426	147192	184005	135318	196703	224405	267099	144788	316800	118710	255583
PC(18:3_18:3)+AcO	negative	0.95758	0.983377	0.635675	0.91865	0.214203	0.84501	27482.9	30265.5	17609.8	26250.8	15562.3	28470	19149.9	21734.6	33336.7	23116.6	24856.4	36545.7	23928.7	25733.1	24659.7	31013.7	38589.5	24830.7	32182.8	41560.8
PE(20:2_20:3)-H	negative	0.0074337	0.0372829	0.521067	0.91865	0.0470011	0.710508	270818	525779	476145	437240	247671	310906	410646	222309	381311	378047	348762	527168	449662	366389	443821	465296	647841	504235	403957	784130
PE(18:0_22:6)-H	negative	0.0695064	0.197035	0.635556	0.91865	0.356309	0.940032	166520	193152	178968	189939	136294	140250	215001	210877	156656	221885	178083	267362	214665	235739	193197	312781	272217	257881	225836	387602
PC(P-16:0_18:0)	negative	0.0738096	0.204037	0.560716	0.91865	0.925512	0.990382	54105.5	45379.3	28931.4	8905.37	52106	31555	15064.2	52468	85086.6	32697.1	47398.4	61457.5	31596.9	101207	3146.76	76662.2	55923.1	81150.3	57971.6	28030.3
PC(14:0_20:2)+AcO	negative	0.00557034	0.0288243	0.584367	0.91865	0.166673	0.81907	59382.7	77882.1	66244.9	42605	39663.3	39787.3	87940	53426.3	54203.9	63661.1	42482.1	53491.7	54372.8	43361.7	66510	68745.4	44232.1	54883.9	64485.1	68937.1
PS(18:3_20:4)-H	negative	0.330493	0.541874	0.505395	0.91865	0.696965	0.990382	97756.4	81629.4	73431.4	65588.3	79442	61417.9	81082.3	86206.1	67379.5	83442.1	72352.9	80080.9	52314.7	70318.4	75596	57702.9	40840.3	55697	55445.3	87159.7
PG(16:0_22:4)-H	negative	3.90574e-05	0.000509308	0.540287	0.91865	0.817701	0.990382	34849.2	26473.5	19738.9	22191.2	29945.3	25269	20057.1	32670.4	25348	22514	25712.1	18503.3	29116.2	32249.6	19218.3	18822.4	25167.8	18571.7	25192	16145.9
PC(18:1_22:5)+AcO	negative	0.232817	0.438478	0.474842	0.91865	0.0382057	0.710508	382226	279774	306910	223467	303246	209916	158285	109265	267022	434838	165030	386447	301684	209384	415856	201405	329561	155834	161780	447042
CL (72:4_279.2)-2H	negative	0.383675	0.597504	0.539604	0.91865	0.392615	0.964121	1.13179e+06	1.08485e+06	1.20384e+06	1.24869e+06	1.45887e+06	1.13182e+06	1.40245e+06	1.28494e+06	1.10711e+06	1.20795e+06	1.29074e+06	1.15829e+06	1.27899e+06	1.44418e+06	1.23662e+06	1.25337e+06	1.27239e+06	1.19751e+06	1.48119e+06	1.37396e+06
LPC(15:0)+AcO	negative	0.016464	0.06794	0.644145	0.91865	0.60048	0.990382	21951.7	14144.9	18422.9	14420	16226.3	15852.6	17356.4	21345.9	23948.1	15680.9	23506.1	13520.3	15532.6	15823.2	14377.9	19069.7	20501.3	16284.8	20073.9	17168.6
CL (72:8_281.2)-2H	negative	0.933155	0.968817	0.595405	0.91865	0.99958	0.99958	144648	169073	151105	139289	171335	149098	155887	251491	182172	153481	128012	214318	195754	162145	206933	171319	174446	197177	222574	194987
PE(18:0_20:3)-H	negative	0.00021885	0.00209839	0.601736	0.91865	0.0225914	0.710508	7.33258e+06	1.03651e+07	1.05117e+07	9.18755e+06	7.69165e+06	7.82425e+06	9.59843e+06	8.29843e+06	9.35661e+06	9.37456e+06	7.00792e+06	1.09178e+07	9.52748e+06	9.50306e+06	1.10286e+07	1.32248e+07	9.5681e+06	1.08459e+07	8.55436e+06	9.62981e+06
PE(16:0_18:3)-H	negative	0.289109	0.504838	0.507639	0.91865	0.723779	0.990382	1.36102e+06	1.52771e+06	1.17245e+06	1.3673e+06	1.31738e+06	1.7572e+06	1.4934e+06	1.66509e+06	1.58738e+06	1.59018e+06	1.34513e+06	1.49698e+06	1.90761e+06	1.78551e+06	1.59608e+06	1.77579e+06	1.62619e+06	1.6281e+06	1.71906e+06	1.42424e+06
LPE(18:0)-H	negative	0.17728	0.368109	0.514273	0.91865	0.0256451	0.710508	928214	946291	998865	960975	837384	921726	954755	1.00542e+06	933057	897981	816228	960262	994503	1.11831e+06	1.02405e+06	1.125e+06	957827	992175	899749	950177
PS(18:0_18:0)-H	negative	0.0472327	0.152236	0.505221	0.91865	0.236621	0.852179	644891	654874	712329	714842	536270	556751	843882	673333	547695	657799	457362	571424	572774	814870	762654	739924	715304	695776	700487	712796
PE(O-18:0_16:1)-H	negative	0.000231277	0.00215418	0.640492	0.91865	0.584776	0.990382	1.19984e+06	1.16556e+06	1.25273e+06	1.23063e+06	998752	1.11945e+06	1.2875e+06	980331	1.09184e+06	1.24188e+06	1.00086e+06	1.21853e+06	1.08503e+06	1.07862e+06	1.23734e+06	1.37945e+06	952431	1.15799e+06	1.13477e+06	1.1282e+06
PS(16:0_18:0)-H	negative	0.139549	0.311596	0.645309	0.91865	0.152046	0.81907	147173	218624	191111	177976	199607	169827	164228	142094	172290	173141	152371	235233	204063	230724	166917	229687	197599	201427	170290	208883
PE(O-18:0_18:3)-H	negative	0.437391	0.645201	0.552354	0.91865	0.721658	0.990382	108223	119991	96376.2	86621.6	75971.3	106665	142723	113026	117553	117200	120768	137123	130560	99812.4	140359	106247	119977	117597	125495	123737
PE(O-16:0_16:0)-H	negative	0.0330709	0.113485	0.610126	0.91865	0.927657	0.990382	170809	251139	208448	246339	196777	234330	272368	220992	204772	233954	191598	231086	264625	229223	268425	227608	196903	211185	181288	213323
PE(O-18:0_20:3)-H	negative	0.460804	0.651656	0.627835	0.91865	0.356663	0.940032	573638	586157	475037	629971	548109	524272	601449	627865	616125	568170	554782	708149	547940	721778	602999	637703	470670	726138	755166	665484
PE(16:0_20:3)-H	negative	0.000540104	0.00451472	0.502382	0.91865	0.0363961	0.710508	1.82137e+06	2.42113e+06	2.26812e+06	2.08363e+06	2.0587e+06	1.88269e+06	2.23241e+06	2.05831e+06	1.9393e+06	2.27395e+06	1.77811e+06	2.21005e+06	2.09242e+06	2.22109e+06	2.44279e+06	2.4358e+06	2.3218e+06	2.19619e+06	2.12433e+06	2.43168e+06
PE(O-16:0_18:1)-H	negative	0.62249	0.780507	0.632467	0.91865	0.711636	0.990382	4.00594e+06	4.06995e+06	3.57671e+06	4.12624e+06	4.05758e+06	4.45704e+06	4.73748e+06	4.10842e+06	4.48931e+06	4.34569e+06	4.11534e+06	4.97709e+06	4.28801e+06	5.17326e+06	5.1432e+06	4.81679e+06	4.1608e+06	4.88433e+06	5.28043e+06	4.61931e+06
PE(O-16:0_20:4)-H	negative	0.415945	0.622009	0.49462	0.91865	0.0323379	0.710508	741326	742237	678690	629926	579964	609272	561350	591427	663137	634178	674169	589053	605452	620812	671632	613157	592485	652821	599024	672685
CL (72:2_283.2)-2H	negative	0.620944	0.780507	0.564035	0.91865	0.649808	0.990382	457722	356296	390056	475125	528858	494444	523597	475020	507808	507413	479917	556733	505622	560520	509933	561107	465509	431251	496365	566177
PE(18:1_20:3)-H	negative	0.0300996	0.106657	0.604147	0.91865	0.0419274	0.710508	5.59279e+06	7.92722e+06	7.87573e+06	7.37534e+06	6.18921e+06	6.62581e+06	6.79105e+06	7.17006e+06	7.34959e+06	6.59676e+06	6.18879e+06	8.06809e+06	7.88506e+06	8.2326e+06	7.88139e+06	1.04196e+07	7.83363e+06	8.19599e+06	7.38737e+06	8.74578e+06
PE(18:1_20:2)-H	negative	0.00531356	0.0288243	0.638774	0.91865	0.427931	0.964976	1.76995e+06	2.27596e+06	2.2753e+06	2.39255e+06	1.87107e+06	2.01348e+06	2.44891e+06	2.04845e+06	2.05765e+06	2.24023e+06	1.95568e+06	2.15878e+06	2.28864e+06	2.39453e+06	2.23523e+06	2.56051e+06	2.23288e+06	2.47043e+06	2.31789e+06	2.51484e+06
LPG(18:3)-H	negative	1.49317e-09	5.4086e-08	0.483345	0.91865	0.949266	0.990729	399319	170425	152521	169464	365310	526469	189616	456575	554281	215099	409556	250383	467220	566197	226572	201710	426842	161020	546337	175836
PE(18:0_20:2)-H	negative	8.38846e-05	0.000976657	0.470683	0.91865	0.890455	0.990382	1.4502e+06	1.8745e+06	2.02664e+06	1.91344e+06	1.68029e+06	1.63442e+06	1.79711e+06	1.70833e+06	1.53854e+06	1.85674e+06	1.55781e+06	1.8798e+06	1.67611e+06	1.83411e+06	1.91855e+06	2.06525e+06	1.60091e+06	1.8727e+06	1.63478e+06	1.69009e+06
PG(16:0_16:1)-H	negative	4.38784e-05	0.000550168	0.488863	0.91865	0.0079704	0.710508	1.94418e+06	1.50177e+06	1.49654e+06	1.37555e+06	1.52407e+06	2.03129e+06	1.26342e+06	1.49064e+06	1.9862e+06	1.28516e+06	1.59984e+06	1.24522e+06	1.77779e+06	1.9252e+06	1.65106e+06	1.56318e+06	1.60212e+06	1.39927e+06	1.81371e+06	1.40335e+06
LPE(16:0)-H	negative	0.276638	0.487482	0.520386	0.91865	0.00536886	0.710508	254876	267858	291819	253892	232897	276368	260480	245709	267421	256814	243706	220527	264567	304041	302258	330597	266948	270408	241949	256480
Lignoceric(24:0)-H	negative	3.63629e-14	3.95143e-12	0.565606	0.91865	0.243106	0.852179	41475	12357	18595	15927.3	41621.3	40671.8	14812.2	40073.4	42801	13316.4	40271	13550.3	41398.7	44580.4	14836.5	14285.6	40521.6	11677.8	42463.7	15046.2
DAG(18:0_18:3)+NH4	positive	0.60329	0.773247	0.650262	0.921676	0.982106	0.995834	7611.94	5766.24	6322.21	9915.07	9.04071	36808.3	2060.2	8310.19	4228.77	19392.7	38313.3	2312.71	21419.8	51562.8	46120.9	7893.11	12.4171	8601.7	50519.2	9326.62
TAG(56:4_FA20:2)+NH4	positive	0.861568	0.921278	0.672934	0.935962	0.0463198	0.710508	160938	108559	89079.7	595461	119502	530452	533778	324492	171917	274600	899438	649843	302663	234484	152667	1.32825e+06	103637	198767	940741	294522
TAG(50:2_FA20:2)+NH4	positive	0.252223	0.456805	0.693593	0.935962	0.793206	0.990382	29869.8	23279.5	2099.12	4179.23	92943.5	4200.5	37603.6	81977.2	61503	76601.3	83319.1	49241.2	85201.2	31360.2	110690	38732.3	123105	79935.3	156217	35735.4
TAG(49:1_FA16:0)+NH4	positive	0.0154577	0.0646051	0.668849	0.935962	0.226624	0.852179	126712	93215.9	72866.9	109129	293357	307491	43154.8	158919	100268	90699.2	97213.1	114948	111450	190471	131832	41572.2	187469	202635	91025.3	40161.8
CER(26:0)+H	positive	0.668549	0.804232	0.707975	0.935962	0.679612	0.990382	16110.9	22834.7	15754.5	61638.3	60973	6399.72	24038.3	16227.2	20204.1	20555.2	41690.7	34471.6	30751.3	80264.5	39537.5	60337.3	12411.9	36345.8	40174.1	12661.6
TAG(50:2_FA18:1)+NH4	positive	0.0197078	0.0783506	0.682842	0.935962	0.87963	0.990382	9.0277e+06	4.56324e+06	5.66556e+06	3.50223e+06	9.66036e+06	4.48812e+06	6.61681e+06	1.55289e+07	8.30579e+06	3.48655e+06	1.54042e+07	5.30651e+06	8.76002e+06	1.86525e+07	4.45546e+06	6.72179e+06	1.10041e+07	1.69364e+07	2.57447e+07	1.2843e+07
TAG(50:5_FA16:0)+NH4	positive	0.0239302	0.0896695	0.714839	0.935962	0.565171	0.990382	25999.9	7474.65	17299.1	11.1205	66621.3	95323.8	16583.9	86596.4	61883.6	17917.1	60245.4	5089.84	6152.73	19875.8	11597.4	13348.5	60314.3	28266.1	58302.1	7.56769
TAG(54:4_FA18:3)+NH4	positive	0.0809309	0.218891	0.708115	0.935962	0.79285	0.990382	350865	157942	464308	408689	191401	320166	468087	1.53453e+06	811827	127156	1.1569e+06	245835	704370	718486	904673	787836	751377	628406	1.19203e+06	199948
SM(24:1)+H	positive	0.289585	0.504838	0.664604	0.935962	0.953227	0.990729	1.26699e+08	1.22731e+08	1.14852e+08	1.04669e+08	1.35851e+08	1.14047e+08	1.07677e+08	1.17167e+08	1.08623e+08	9.92876e+07	1.1252e+08	1.16079e+08	1.28589e+08	1.14773e+08	1.12508e+08	9.21664e+07	1.05314e+08	1.27575e+08	1.13953e+08	1.26658e+08
PC(20:1_20:5)+AcO	negative	0.489601	0.682094	0.709777	0.935962	0.623363	0.990382	70413.7	53005.8	61287.4	172948	100312	103380	89965.5	101279	148188	88214.9	57501.1	15299.4	93735.1	124537	159849	79559.7	121466	153386	80723.3	90931.4
PC(14:0_14:0)+AcO	negative	0.0626356	0.183957	0.676848	0.935962	0.410812	0.964976	567900	374873	619314	606603	284275	418852	502672	505292	443714	572864	216691	392558	374628	338686	767763	663955	611531	625924	632897	482522
PC(P-18:1_18:1)	negative	0.0875784	0.226592	0.704379	0.935962	0.429216	0.964976	1.35115e+06	1.06907e+06	1.09406e+06	1.04023e+06	1.69817e+06	1.27612e+06	1.05931e+06	1.27353e+06	1.12592e+06	1.30955e+06	886333	1.07691e+06	1.26769e+06	677258	682078	878470	1.44636e+06	689056	980899	778744
PC(P-17:0_20:4) (a)	negative	0.0118133	0.0542414	0.714891	0.935962	0.075493	0.710508	323655	365745	346200	266379	249026	190082	403945	233848	163957	245393	235288	266295	225049	286259	369615	304714	420133	325459	178715	342468
PE(O-16:0_20:5)-H	negative	0.962574	0.983696	0.711057	0.935962	0.195052	0.84501	528552	411261	430730	431348	375755	386670	403268	384817	366901	362050	437890	330410	386115	491611	412807	504346	385271	463561	347530	348882
PE(16:0_16:0)-H	negative	0.325234	0.538204	0.705599	0.935962	0.464787	0.964976	7.46977e+06	5.98923e+06	5.82831e+06	7.22817e+06	4.46091e+06	6.80104e+06	5.15961e+06	7.07974e+06	6.97778e+06	4.85889e+06	5.47344e+06	4.09616e+06	5.15099e+06	5.58002e+06	5.91537e+06	5.71639e+06	5.22902e+06	5.49506e+06	5.82309e+06	5.25604e+06
PE(18:0_20:0)-H	negative	0.119377	0.277978	0.676865	0.935962	0.362612	0.940032	184649	206794	154777	181663	223251	130062	197934	120538	145595	192666	188852	164100	133606	207683	250716	217213	210180	187673	189794	221311
PE(O-16:0_20:3)-H	negative	0.000831507	0.00629257	0.711478	0.935962	0.0896677	0.738228	702586	769964	796359	675088	456793	584639	612066	528108	439169	573498	481920	631479	499638	584926	765834	700365	572405	662584	505744	560761
PG(16:0_22:5)-H	negative	0.000488568	0.00442425	0.703024	0.935962	0.901419	0.990382	24472.5	27085	19428.2	22665.4	31248.5	25456.4	23455.8	31319.1	32863.8	19664.8	24094.7	24915.4	33202.2	33618	19695.6	21243.8	23045	19413.2	29323.2	21150
PE(O-16:0_16:1)-H	negative	0.257	0.460739	0.694778	0.935962	0.399123	0.964121	1.17036e+06	1.18168e+06	1.03062e+06	1.24071e+06	1.09788e+06	1.11898e+06	1.08213e+06	886163	1.05581e+06	1.05246e+06	1.09407e+06	1.11976e+06	1.03343e+06	1.17962e+06	1.21923e+06	1.39817e+06	1.06906e+06	1.08666e+06	1.22477e+06	1.08286e+06
CL (72:6_279.2)-2H	negative	0.0278296	0.100874	0.686705	0.935962	0.446549	0.964976	4.06085e+06	3.81501e+06	3.84218e+06	4.24738e+06	4.52389e+06	4.3846e+06	4.06828e+06	4.64112e+06	4.61245e+06	3.60925e+06	3.76235e+06	3.9082e+06	4.1629e+06	4.40558e+06	3.82653e+06	3.49345e+06	3.71742e+06	3.99398e+06	3.91967e+06	4.07886e+06
TAG(50:2_FA18:2)+NH4	positive	0.00239985	0.0153402	0.748852	0.940346	0.749108	0.990382	589988	147168	197758	190569	788502	332398	343914	1.1272e+06	794179	176577	1.75909e+06	370126	587817	1.5887e+06	355539	418115	1.06786e+06	922294	2.32269e+06	913576
DAG(15:0_18:1)+NH4	positive	0.203676	0.393498	0.749969	0.940346	0.163534	0.81907	64504.8	56142.6	50976.8	82448	59038.8	61750.5	52054.5	100085	94192.9	38938.4	44161.8	35362.6	86217.4	172825	89369	97296.7	81067.5	113864	98553.6	71653.4
TAG(58:3_FA18:1)+NH4	positive	0.460738	0.651656	0.745599	0.940346	0.743514	0.990382	635873	691538	308428	94756.5	266601	51318	58309.9	544607	399269	86208.7	196074	400223	73442.8	106179	391479	114025	339438	303308	457087	27049.8
SM(d18:2/24:1)	positive	0.458238	0.651656	0.723508	0.940346	0.673359	0.990382	4.62625e+07	4.96225e+07	4.85172e+07	4.23383e+07	5.73763e+07	4.49824e+07	4.98873e+07	5.38046e+07	5.65594e+07	5.41616e+07	4.99746e+07	4.16823e+07	5.68659e+07	5.0548e+07	5.58242e+07	5.44731e+07	5.86697e+07	6.58867e+07	6.23391e+07	5.37657e+07
LPC(O-18:1)	positive	0.110623	0.263234	0.738076	0.940346	0.860595	0.990382	3860.14	14415.6	5826.14	6536.12	5754.28	5347.29	7131.45	7162.9	5463.29	10358.3	4004.15	7598.81	6279.63	4546.76	5644.64	5397.49	3771.9	2878.32	3943.95	4714.76
MAG (22:6)+NH4	positive	0.0209531	0.0813179	0.724117	0.940346	0.587896	0.990382	475294	547509	876483	776828	535925	392291	609408	461503	588867	462372	560513	736394	712792	361413	769176	587423	581223	715444	698843	842503
SM(37:2)	positive	0.959245	0.983377	0.732578	0.940346	0.166459	0.81907	74302	89608.8	81028.7	98829.7	88706.3	64389.3	88564.5	69729.1	92022.7	53968	71116.8	85034.3	71625.1	118297	86870.7	95998.5	88477	68978.8	111425	100931
PS(16:1_16:1)-H	negative	0.474332	0.663658	0.738862	0.940346	0.146864	0.81907	316379	339404	311108	197503	165147	374697	332226	278442	324685	174454	316689	370948	270766	297037	307933	284777	316374	166705	241228	224797
PE(18:0_20:4)-H	negative	0.322859	0.538204	0.736979	0.940346	0.446415	0.964976	5.14026e+06	6.58682e+06	5.78218e+06	5.64596e+06	5.83818e+06	6.10516e+06	6.59273e+06	7.34769e+06	6.63048e+06	5.57198e+06	4.45077e+06	6.26972e+06	5.62107e+06	6.81227e+06	5.76655e+06	7.62782e+06	6.0557e+06	6.5136e+06	5.97205e+06	6.99469e+06
CL (72:8_279.2)-2H	negative	0.0143659	0.0621392	0.748988	0.940346	0.131784	0.81907	109407	123553	114880	149631	85829.2	99789	110429	137398	72909.2	128976	118269	151618	104503	100613	118749	130078	102387	111164	116072	107974
PE(16:0_18:1)-H	negative	0.751319	0.870251	0.743123	0.940346	0.148102	0.81907	4.32467e+07	4.4001e+07	3.76657e+07	3.59197e+07	3.98985e+07	4.50029e+07	3.91197e+07	3.89241e+07	3.80132e+07	4.01502e+07	3.56924e+07	4.13246e+07	4.03486e+07	4.93271e+07	4.98826e+07	4.49984e+07	3.96008e+07	4.33786e+07	4.06351e+07	3.98927e+07
TAG(54:4_FA18:0)+NH4	positive	0.937831	0.970581	0.754763	0.942731	0.63522	0.990382	1.65921e+06	280188	465221	1.05452e+06	251007	488206	394191	2.53532e+06	1.33957e+06	1.08096e+06	953228	424426	430715	773726	2.23848e+06	2.07352e+06	538901	1.06725e+06	1.02254e+06	1.27813e+06
PE(17:0_18:1)-H	negative	0.507884	0.687013	0.758876	0.94425	0.0646657	0.710508	619192	730910	755596	653650	619272	640654	651212	706584	680767	603702	598854	722205	730835	836231	804481	778914	837728	831915	837551	803612
PC(16:1_18:2)+AcO	negative	0.0682755	0.196972	0.768955	0.953153	0.293414	0.91814	1.25992e+06	1.28558e+06	1.17609e+06	1.28012e+06	812939	868895	635193	1.12704e+06	965034	1.18056e+06	881634	1.20507e+06	904086	715921	774254	1.68182e+06	719656	843907	492539	1.18142e+06
PC(18:1_20:2)+AcO	negative	0.400535	0.607323	0.781144	0.960955	0.556039	0.989479	1.1984e+06	650675	654106	699895	579623	804855	590482	620520	603472	488061	574302	524404	539219	671037	382985	791871	437583	406519	381444	412263
LPC(18:2)+AcO	negative	0.196026	0.386158	0.779058	0.960955	0.661539	0.990382	552637	484115	484778	544544	469977	396648	555536	528417	366053	567822	618487	487432	410050	695624	644227	627348	523661	767298	530619	498135
CER(20:0)+H	positive	0.55117	0.734724	0.800977	0.96881	0.27063	0.873518	154870	43883.1	321361	101707	97570.3	104353	74823.3	488812	144871	237886	192386	54653.7	411286	181220	166641	251483	629277	485808	93480.5	387184
HCER(d18:0_24:1)+H	positive	0.178854	0.369027	0.865679	0.96881	0.831385	0.990382	277837	287539	213430	275009	200898	207635	345507	177912	242039	350640	373165	251420	229849	308652	346553	254380	194541	254440	342869	322870
HCER(18:1)+H	positive	0.214016	0.405636	0.856389	0.96881	0.774099	0.990382	498611	359779	252658	453382	385958	445851	324458	525657	252307	200117	180672	160640	414829	306126	178609	218471	202781	130642	120573	194978
TAG(50:3_FA18:0)+NH4	positive	0.125151	0.289357	0.856388	0.96881	0.497502	0.970059	66032.9	31114.2	33709.1	15639.9	30702.6	80816.4	39689.7	93934.8	27540.1	84870.1	233074	89871.6	75684.3	125589	61323.8	25096.3	265231	182250	212273	109316
TAG(46:3_FA16:0)+NH4	positive	0.0835063	0.220794	0.85667	0.96881	0.745555	0.990382	20056	9.987	32470.8	9.7689	2134.09	14865.3	10599.2	16995.2	23885.1	2254.98	18042.8	11691.2	14532.1	2521.84	10611.8	11242.8	45513	3854.26	38519.9	3860.95
TAG(46:2_FA18:1)+NH4	positive	0.760803	0.870251	0.836966	0.96881	0.460265	0.964976	127133	72560.4	78194.9	264711	119254	258561	132937	123104	117775	114913	290953	416232	247379	238226	593441	267159	278645	814072	537829	321384
TAG(50:2_FA18:0)+NH4	positive	0.426217	0.63446	0.891107	0.96881	0.513507	0.970059	348341	124562	393817	248802	486445	202689	315295	762614	235580	742486	705326	374657	544641	779524	221401	712204	861409	1.09947e+06	1.25819e+06	916529
LPC(P-18:0)	positive	0.113372	0.267822	0.853154	0.96881	0.138935	0.81907	5757.56	3544.63	5931.43	6999.87	3444.73	4874.98	5212.25	6857.82	2823.74	9413.37	5590.66	4747.45	2615.36	2825.45	7550.26	2470.57	4428.54	4777.81	2575.96	4662.53
HCER(d18:0_24:0)+H	positive	0.659845	0.803497	0.81354	0.96881	0.494406	0.970059	199316	219409	185882	178219	177133	206495	140025	83130.3	185403	179633	180235	406802	159791	111617	123694	139046	127639	114611	220981	141509
TAG(56:8_FA16:0)+NH4	positive	0.506485	0.687013	0.811868	0.96881	0.62797	0.990382	102704	63250.7	57121.4	61128.6	144808	17193.1	86314	86895.4	91999.4	112552	163727	6322.75	78093.5	47850.6	80386.9	21930.8	95423.5	95151.7	23286.1	90827.6
TAG(50:1_FA20:1)+NH4	positive	0.444492	0.646895	0.849959	0.96881	0.0668721	0.710508	85911.8	17136	55857.6	69180.8	33465.2	40264.9	31618.2	182256	26423.5	60968.3	67286.9	59556.2	29440.7	86213.1	54931	25951.6	31522.4	101516	102887	38875
DAG(16:0_18:1)+NH4	positive	0.00199773	0.013291	0.795789	0.96881	0.787995	0.990382	310152	176251	335969	104273	505991	496628	119445	355231	300974	103894	138372	136517	434829	348745	217505	36131.8	251977	165107	292997	29438.3
SM(18:1)+H	positive	0.450298	0.649545	0.890693	0.96881	0.8983	0.990382	1.66654e+07	1.54554e+07	1.75108e+07	1.76187e+07	1.75229e+07	1.65493e+07	1.63585e+07	2.02423e+07	1.42347e+07	1.63061e+07	1.84635e+07	1.87669e+07	1.92945e+07	2.23264e+07	1.74095e+07	1.50461e+07	2.11569e+07	2.00748e+07	1.98879e+07	2.29727e+07
SM(d18:2/23:0)	positive	0.145718	0.320974	0.878244	0.96881	0.680085	0.990382	4.52907e+06	4.63617e+06	4.28873e+06	4.8913e+06	5.18973e+06	4.84707e+06	4.73373e+06	6.29693e+06	5.8809e+06	4.76287e+06	5.37592e+06	4.7428e+06	4.90365e+06	7.55018e+06	5.45618e+06	5.3091e+06	6.47156e+06	6.29337e+06	6.16344e+06	6.25179e+06
HexCer(d18:2_20:0)	positive	0.235379	0.438478	0.82505	0.96881	0.958159	0.990729	16175	27066.6	16650.5	35000.3	32654.7	84491.8	23848.4	24164.9	35216.9	62465.3	74085.6	23545.1	46879.4	66914	46993.4	43969.7	68431.5	26333.4	33870.5	42119.2
SM(20:1)+H	positive	0.257223	0.460739	0.869619	0.96881	0.838193	0.990382	22330.3	893337	827828	896567	1.11306e+06	846524	795706	9606.41	938000	964515	989787	823662	994256	1.47883e+06	871896	977176	901397	912983	998907	928951
DAG(16:1_18:1)+NH4	positive	0.612871	0.777416	0.882945	0.96881	0.807272	0.990382	126720	285903	242713	124178	103788	149786	175992	107285	244603	129711	102528	447432	178889	128401	165301	101578	148523	111128	403740	134433
SM(18:2_16:0)+H	positive	0.195033	0.386158	0.852887	0.96881	0.145743	0.81907	4.32301e+07	4.70207e+07	4.33898e+07	4.25e+07	4.40189e+07	4.34815e+07	3.67862e+07	4.09623e+07	4.44171e+07	4.88182e+07	4.47079e+07	4.56728e+07	4.51712e+07	4.24175e+07	5.01904e+07	4.93167e+07	4.78872e+07	4.90717e+07	4.01793e+07	4.51274e+07
SM(43:1)	positive	0.790028	0.885126	0.835352	0.96881	0.745611	0.990382	532287	908982	867914	858107	831457	1.0517e+06	880350	656716	931158	934401	857811	764000	1.05341e+06	1.17145e+06	1.26824e+06	853509	918922	1.01364e+06	1.07922e+06	824773
LPC(16:0)+AcO	negative	0.00345984	0.0208872	0.884893	0.96881	0.207998	0.84501	4.51654e+06	2.35168e+06	2.5096e+06	2.29183e+06	4.14703e+06	2.58207e+06	2.73033e+06	4.2305e+06	2.55361e+06	2.97761e+06	4.67661e+06	2.83045e+06	2.71238e+06	3.80736e+06	1.66501e+06	2.22197e+06	3.36263e+06	2.66589e+06	3.8934e+06	3.6169e+06
PC(14:0_17:0)+AcO	negative	0.611374	0.777416	0.878631	0.96881	0.268896	0.873518	51113.4	44847.4	60029.3	72533	76440.3	92842.8	86610.2	62015.6	77506	65275.6	75854.8	91668	49608.1	94953.4	100092	89317.4	90391.7	123607	92349	87431.6
PE(20:1_20:4)-H	negative	0.0989281	0.244322	0.86908	0.96881	0.0691075	0.710508	2.6451e+06	2.04298e+06	2.04396e+06	1.94823e+06	1.31261e+06	1.16557e+06	2.53938e+06	1.97296e+06	2.29461e+06	1.15334e+06	1.47078e+06	2.42842e+06	944181	2.33345e+06	2.70558e+06	4.3476e+06	3.51986e+06	2.89156e+06	1.87348e+06	3.5084e+06
PC(14:0_20:1)+AcO	negative	0.0915089	0.234897	0.88265	0.96881	0.864587	0.990382	223020	146206	304044	230927	177877	132503	220110	166574	246052	158828	195737	231745	203624	136096	216779	168977	96506.6	205650	157596	239580
PE(20:0_20:0)-H	negative	0.130069	0.294463	0.858271	0.96881	0.190205	0.837932	37129.8	41613	46358.1	46967.5	45078.3	26315.7	53285.6	51233	45607.7	43100.8	70584.9	78914.6	39922.7	38049.3	42055.2	57748.1	40804.5	55131	44562.8	45783.2
PS(16:1_18:0)-H	negative	0.737618	0.858799	0.843131	0.96881	0.425135	0.964976	130419	150368	127512	120893	139494	99173.2	115167	117717	119728	121916	138259	133788	139219	170734	123564	114245	121259	141693	148813	142137
PE(O-18:0_22:5)-H	negative	0.116376	0.27294	0.821622	0.96881	0.556822	0.989479	382534	304244	296249	373380	286123	310164	352093	370736	272430	346945	320854	415779	262618	444658	381488	381811	288054	425422	380754	452598
LPC(18:1)+AcO	negative	0.890243	0.938353	0.891543	0.96881	0.740086	0.990382	2.01157e+06	1.76242e+06	2.63961e+06	2.67625e+06	1.89023e+06	2.42073e+06	2.21777e+06	2.34507e+06	2.22318e+06	2.20948e+06	2.4607e+06	1.90207e+06	1.73226e+06	2.7702e+06	2.60512e+06	2.00682e+06	2.00751e+06	2.03839e+06	1.92452e+06	1.95115e+06
LPC(17:0)+AcO	negative	0.00380478	0.0221492	0.883819	0.96881	0.722221	0.990382	186614	108044	200412	183632	203063	254536	188532	236840	231597	162524	204685	161497	182473	308923	202259	173502	198127	157406	236597	172735
PE(O-18:0_22:4)-H	negative	0.925056	0.966565	0.822226	0.96881	0.0404305	0.710508	239618	157286	149136	289932	222007	225874	202172	257435	181504	181330	167823	218314	177661	216158	196105	185556	130142	226164	229304	222764
PE(18:1_20:4)-H	negative	0.0500372	0.15837	0.834322	0.96881	0.609228	0.990382	4.31759e+06	5.20652e+06	5.15946e+06	5.56002e+06	5.1822e+06	4.70062e+06	5.09034e+06	4.95379e+06	4.99678e+06	4.98667e+06	4.60288e+06	5.01435e+06	5.22057e+06	5.25201e+06	4.59631e+06	6.30358e+06	5.08689e+06	5.83452e+06	5.09607e+06	6.13515e+06
PE(O-16:0_18:0)-H	negative	0.330776	0.541874	0.881162	0.96881	0.0605135	0.710508	111879	152571	165806	175160	157210	147848	182731	154521	158850	134469	156242	161003	99216.9	161777	160235	162660	122160	179441	154872	85932.2
CL (72:4_281.2)-2H	negative	0.14437	0.320167	0.867201	0.96881	0.575097	0.990382	2.03342e+07	1.77565e+07	1.86167e+07	1.95231e+07	2.16609e+07	2.08677e+07	2.0879e+07	1.74751e+07	2.09602e+07	1.83257e+07	2.15819e+07	2.11927e+07	2.2168e+07	2.24479e+07	1.70325e+07	1.99261e+07	1.68929e+07	1.83146e+07	2.29612e+07	2.19512e+07
PG(16:0_20:2)-H	negative	0.00331082	0.0203647	0.812037	0.96881	0.569892	0.990382	227682	230766	231161	202358	231830	234135	209914	240151	247534	207588	207133	219939	221606	241161	214334	188598	231179	200155	228899	189077
PE(14:0_18:1)-H	negative	0.586936	0.770605	0.854572	0.96881	0.00278614	0.710508	1.21639e+06	1.46143e+06	1.26173e+06	1.16637e+06	1.27274e+06	1.20419e+06	1.33754e+06	1.27683e+06	1.59061e+06	1.27807e+06	1.28358e+06	1.40051e+06	1.44216e+06	1.43405e+06	1.59987e+06	1.59369e+06	1.4898e+06	1.26321e+06	1.31603e+06	1.44494e+06
PE(16:0_20:4)-H	negative	0.00311443	0.0195251	0.843249	0.96881	0.0583668	0.710508	1.89328e+06	2.24887e+06	2.52873e+06	2.18115e+06	1.93438e+06	1.74709e+06	2.27147e+06	1.98547e+06	1.8364e+06	1.84971e+06	1.59043e+06	2.02623e+06	2.04568e+06	1.90729e+06	2.37776e+06	2.14813e+06	1.91067e+06	1.86218e+06	1.68035e+06	1.86508e+06
TAG(56:7_FA20:5)+NH4	positive	0.984759	0.993721	0.905676	0.969624	0.866783	0.990382	447295	259093	449636	641744	782029	511961	1.22306e+06	1.4347e+06	1.47182e+06	462158	706507	803729	2.50189e+06	1.09141e+06	1.59913e+06	836805	455689	2.17185e+06	1.22943e+06	4.42375e+06
TAG(50:2_FA16:0)+NH4	positive	0.544114	0.729964	0.936907	0.969624	0.432821	0.964976	3.0389e+06	636910	2.68402e+06	3.56532e+06	2.71101e+06	2.80117e+06	3.43002e+06	8.98116e+06	1.87474e+06	6.0879e+06	4.6533e+06	3.83148e+06	3.90731e+06	1.69433e+07	5.33799e+06	5.20227e+06	4.64467e+06	8.62309e+06	2.08677e+07	1.02013e+07
TAG(56:5_FA20:2)+NH4	positive	0.987625	0.993721	0.919717	0.969624	0.525607	0.980025	122406	58526.4	129212	409508	164672	146143	31839.8	187354	109374	176896	207447	549618	174769	194061	142996	218478	238273	237715	268548	400700
TAG(49:2_FA16:0)+NH4	positive	0.665473	0.803497	0.930498	0.969624	0.734754	0.990382	53825.7	20339.2	13452.3	56068.6	29599.2	26247.8	38162.8	143796	15029.8	74356.8	54512.9	37447.5	170655	130066	131395	131831	72912	51272.2	96292.4	103620
HCER(24:1)+H	positive	0.184145	0.374431	0.918467	0.969624	0.454566	0.964976	6.96763e+06	4.74131e+06	1.16164e+07	9.19223e+06	1.03553e+07	5.41945e+06	9.6517e+06	6.68388e+06	8.96166e+06	9.95612e+06	9.05585e+06	8.16274e+06	1.0433e+07	7.51425e+06	9.16522e+06	7.97238e+06	5.00704e+06	2.41783e+07	1.31902e+07	1.96085e+07
HexCer(d18:2_22:0)	positive	0.270394	0.479067	0.928646	0.969624	0.363325	0.940032	569104	419466	484258	237506	248449	365684	253660	468721	532061	416086	285466	175659	253756	480576	258535	177139	183442	251844	227824	248825
TAG(46:1_FA18:1)+NH4	positive	0.249033	0.453546	0.926829	0.969624	0.711991	0.990382	640860	379976	78663.2	398400	784425	915344	158765	145234	302143	161853	308406	374558	497923	348160	260176	244474	168401	124884	112790	526134
TAG(52:1_FA16:1)+NH4	positive	0.00441613	0.0252572	0.932842	0.969624	0.820417	0.990382	83323.1	25291.3	97840.6	150502	166143	263602	17251.5	226309	174006	58663.3	84642.7	27584.6	253145	329325	119541	68985.1	114714	150634	132520	50193.3
HCER(26:1)+H	positive	0.45929	0.651656	0.904542	0.969624	0.109609	0.796396	203721	268137	97758.3	135246	98237.9	92780.6	116902	104133	261420	102845	194357	223774	225295	161097	131570	286047	149990	292026	224111	581616
PE(16:0_18:2)-H	negative	0.0561519	0.169495	0.910558	0.969624	0.028899	0.710508	1.2152e+07	1.44586e+07	1.29049e+07	1.09243e+07	1.1348e+07	1.07117e+07	1.24337e+07	1.0972e+07	1.16669e+07	1.16482e+07	1.07307e+07	1.27719e+07	1.35884e+07	1.38297e+07	1.37904e+07	1.45952e+07	1.2436e+07	1.52695e+07	1.36996e+07	1.32386e+07
CL (72:5_279.2)-2H	negative	0.128745	0.293502	0.926947	0.969624	0.25788	0.866691	5.00705e+06	4.71989e+06	4.47976e+06	4.70609e+06	5.63874e+06	4.76214e+06	5.36583e+06	6.11696e+06	4.97241e+06	4.63855e+06	5.07158e+06	5.31507e+06	4.89552e+06	5.70436e+06	5.03011e+06	5.16062e+06	4.93584e+06	5.13651e+06	5.07494e+06	4.87682e+06
LPG(18:1)-H	negative	2.4106e-07	4.13608e-06	0.912213	0.969624	0.558479	0.989479	5.84141e+06	3.53238e+06	3.7143e+06	3.37815e+06	5.8828e+06	7.01037e+06	3.46901e+06	5.61387e+06	6.85385e+06	3.70191e+06	5.22525e+06	4.17903e+06	5.94751e+06	7.99699e+06	4.58862e+06	4.11137e+06	5.73302e+06	4.17351e+06	7.82879e+06	3.76226e+06
PE(18:0_18:2)-H	negative	0.307215	0.524357	0.935815	0.969624	0.29572	0.91814	2.32316e+07	2.33569e+07	2.33781e+07	2.66332e+07	2.26164e+07	2.569e+07	2.35491e+07	2.52847e+07	2.2182e+07	2.55949e+07	2.41567e+07	2.55576e+07	2.48101e+07	2.43212e+07	2.38815e+07	2.75589e+07	2.46053e+07	2.41976e+07	2.43536e+07	2.3972e+07
PE(O-16:0_18:2)-H	negative	0.698655	0.825224	0.929914	0.969624	0.848276	0.990382	797469	741385	650797	710721	653909	807372	739771	878886	679620	703479	709343	842443	722906	906478	863603	817502	823773	815748	830609	765170
Docosenoic(22:1)-H	negative	1.16815e-14	1.90408e-12	0.919926	0.969624	0.649999	0.990382	210579	14129	35255.5	24434	241458	231610	20510.8	230572	229359	20025.9	218041	15741	224227	234281	16808.4	17020.9	216365	16807.7	231212	14296.6
SM(d18:2/24:0)	positive	0.647457	0.7935	0.942953	0.972701	0.892439	0.990382	1.06862e+08	1.23938e+08	1.20238e+08	1.22741e+08	1.1579e+08	1.16358e+08	1.16736e+08	1.25827e+08	1.20693e+08	1.00239e+08	1.21714e+08	1.02582e+08	1.10597e+08	1.29199e+08	1.31079e+08	1.03987e+08	1.28282e+08	1.40053e+08	1.09276e+08	1.03078e+08
PE(16:0_20:0)-H	negative	0.0055621	0.0288243	0.962232	0.972701	0.848875	0.990382	36681.6	41151.6	54762.7	49140	29752.6	49483.4	47476.2	26380.8	24757.3	45370.6	32593.7	40599.4	31995.6	44621	34603.2	48877	26101.6	37395.3	28579.4	37735.4
PS(20:0_20:4)-H	negative	0.00352411	0.0208883	0.96375	0.972701	0.253858	0.862061	332439	319616	446309	203390	213345	278218	379584	178593	211856	327872	223606	423005	150810	228577	303513	396315	414567	490720	183076	760434
PE(O-18:0_20:5)-H	negative	0.499493	0.684179	0.963497	0.972701	0.825271	0.990382	444696	367734	337319	366664	284971	285269	323236	387629	321455	264520	295719	345104	295758	276978	357958	277904	215190	332672	300509	272154
PE(O-18:0_18:0)-H	negative	0.412351	0.619477	0.956768	0.972701	0.308658	0.93017	144424	132855	109645	141189	118303	132756	134354	130006	122925	131270	133324	120380	89989.6	134190	116732	132644	109426	126723	111059	127069
PE(16:0_20:5)-H	negative	0.0142901	0.0621392	0.960506	0.972701	0.238279	0.852179	794312	917065	1.16756e+06	1.05332e+06	504973	557358	840311	874684	609682	745279	616712	821518	709142	903069	1.04037e+06	728529	688964	741479	829313	805921
PE(18:2_18:2)-H	negative	0.000133828	0.00140735	0.954997	0.972701	0.989478	0.995834	2.37071e+06	2.09333e+06	2.07312e+06	1.81662e+06	2.17531e+06	2.23554e+06	1.75759e+06	2.45282e+06	2.25915e+06	2.05576e+06	2.27238e+06	1.78512e+06	2.34132e+06	2.56311e+06	1.65619e+06	2.11608e+06	2.15983e+06	2.11364e+06	2.52401e+06	1.61367e+06
Nervonic(24:1)-H	negative	4.53223e-22	1.47751e-19	0.953273	0.972701	0.183411	0.81907	245336	11163.1	12830.3	10724.4	240079	245822	10709.8	233496	260384	13104.6	236488	11092.6	249545	255514	13621.2	9445.2	246749	10107.1	237326	12182.8
TAG(54:6_FA18:1)+NH4	positive	0.996496	0.999562	0.967039	0.973008	0.729738	0.990382	712580	448084	2.02545e+06	763688	1.5133e+06	2.28542e+06	1.63012e+06	3.06013e+06	2.39843e+06	2.84853e+06	3.17887e+06	2.19538e+06	1.87042e+06	3.2288e+06	5.66709e+06	3.30291e+06	5.63217e+06	4.19127e+06	897757	3.21495e+06
SM(44:3)	positive	0.195993	0.386158	0.982495	0.985518	0.459945	0.964976	1.42294e+06	2.06119e+06	2.07081e+06	1.64634e+06	1.93885e+06	1.67746e+06	1.46742e+06	1.3357e+06	1.57903e+06	1.96042e+06	1.65555e+06	1.96961e+06	1.79335e+06	2.13586e+06	2.07822e+06	2.01112e+06	2.10077e+06	2.38983e+06	1.90812e+06	1.6206e+06
PC(P-15:0_20:4) (a)	negative	0.629799	0.783643	0.990611	0.990611	0.78772	0.990382	16545.4	20991.2	18868.2	20828.1	30306.2	21666.6	26042.1	29040.3	27700.6	34916.3	20426.7	33244.4	31451.2	34110.6	42143.9	34775.5	27402.3	24323.1	29236.4	30778
