# Supplementary material for: Functional hypoxia reduces mitochondrial calcium uptake
Source: Redox Biol. 2024 Jan 17;71:103037. doi: 10.1016/j.redox.2024.103037 (PMC10906399; doi:10.1016/j.redox.2024.103037)
Supplement: Multimedia component 4 [file mmc4.xlsx]

## Sheet: Example steady state exp.
FILE name:												D2: Final concentration after a titration of H2O2
c(O2)1			100	[µM]								D3: Initial O2 concentration
c(O2)0			0	[µM]								D4: Difference final concentration-initial concentration
c1-c0			100	[µM]								D5: titrated volume of H2O2
injected volume			10	[µl]
												B13, 16, 19, 22, 25, 28, 31: fraction of JO2 used for flow calculation for TIP2k
Calib H2O2 in syringe			10	[µM/µl]
												K 11, 14, 17, 20, 23, 26, 29: J max (insert same value as K11, if flux did not change during experiment)
	J/J1	JO2	to compensate JO2,V	real TIP2k titration (Flow)	real J/J1	corrected J/J1	difference corrected to real J/J1	% deviation from real J/J1		JO2
		[nmol.s-1.ml-1]	[µl/s]	[µl/s]						[pmol.s-1.ml-1]
		0.5								500
	1		0.05
	0.1		0.005	0.005	0.1	0.1	0	0
		0.5								500
	1		0.05
	0.2		0.01	0.01	0.2	0.2	0	0
		0.5								500
	1		0.05
	0.3		0.015	0.015	0.3	0.3	0	0
		0.5								500
	1		0.05
	0.4		0.02	0.02	0.4	0.4	0	0
		0.5								500
	1		0.05
	0.5		0.025	0.025	0.5	0.5	0	0
		0.5								500
	1		0.05
	0.6		0.03	0.03	0.6	#DIV/0!	#DIV/0!	#DIV/0!
		0
	1		0
			0	0	#DIV/0!	#DIV/0!	#DIV/0!	#DIV/0!
This template can be used for calculations in a steady state experiment as decribed in
Harrison DK, Fasching M, Fontana-Ayoub M, Gnaiger E (2015) Cytochrome redox states and respiratory control in mouse and beef heart mitochondria at steady-state levels of hypoxia. J Appl Physiol Aug 6:jap.00146.2015. doi: 10.1152/japplphysiol.00146.2015.
Guidelines:
1. Copy the template table sheet "Template steady state exp." AND "Template Calculation O2 conc." TOGETHER to obtain the table sheet "Template steady state exp.(2)" and "Template Calculation O2 conc.(2)". Ctrl + right mouse click on both table sheets in the bottom line → select "Move/copy" → click on the checkbox "Copy".
	Provide data calculations in that copied table sheet.
2. Calculation of the correct concentration of H2O2 in the Tip syringe:
	In DatLab:	Mark the sequence ( very small) on the minimum oxygen concentration before starting the Tip2k titration . Left mouse click into the top\bottom bar of the mark. Copy the value from "Average" in cell D3 of the "Template steady state exp.(2)"
		Mark the sequence ( very small) on the maximum oxygen concentration after the end of the Tip2k titration. Left mouse click into the top\bottom bar of the mark. Copy the value from "Average" in cell D2 of the "Template steady state exp.(2)"
	In Excel template(2):	fill in the volume [µl] of the injected H2O2 solution from the Tip2k syringe in cell D5
3. Calculation of the O2 flow for the TIP2k:
	In DatLab:	Mark a standardized sequence of experimental section on the O2 slope at maximum experimental O2flux.
	In Excel template(2):	Left mouse click into the top\bottom bar of the mark. Copy the value from "Average" in cell K 11
		Insert the desired fraction of JO2 flux into cell B13
		Read the calculated value for the TiP2k titration from cell E 13 and use for TIP2k programming.
For subsequent calculations of the JO2 fraction copy the value from cell K11 into cell K 14, 17, 20, 23, 26, 29 respectively and continue calculation as described in point 3.
If a reoxygenation between single TIP2k titrations is performed and a maximum O2 flux is achieved, check if JO2 max is constant. If values for JO2 max change during the experiment use most recent JO2 max for calculations following indications in point 3.
